# Supplementary material for: Immune correlates analysis of mRNA-1345 RSV vaccine efficacy clinical trial
Source: Nat Commun. 2025 Jul 3;16:6118. doi: 10.1038/s41467-025-61153-x (PMC12229610; doi:10.1038/s41467-025-61153-x)
Supplement: Supplementary file 4 — Supplementary Code 1 [file 41467_2025_61153_MOESM4_ESM.zip]

Archive with 17 entries (14 files):
- Supplementary Code 1/
- Supplementary Code 1/code/
- Supplementary Code 1/code/02_P301_baseline_riskmodel.R
- Supplementary Code 1/code/03_P301_bootstrap_data_generate.R
- Supplementary Code 1/code/04_P301_graphics.R
- Supplementary Code 1/code/04_P301_tables.R
- Supplementary Code 1/code/05_P301_CoR_Part1.R
- Supplementary Code 1/code/05_P301_CoR_Part2.R
- Supplementary Code 1/code/05_P301_CoR_Part3.R
- Supplementary Code 1/code/06_P301_CoP_Part1.R
- Supplementary Code 1/code/06_P301_CoP_Part2.R
- Supplementary Code 1/code/06_P301_CoP_Part3.R
- Supplementary Code 1/common/
- Supplementary Code 1/common/RSV_common.R
- Supplementary Code 1/common/RSV_CoP_source.R
- Supplementary Code 1/README.md
- Supplementary Code 1/renv.lock
