# Supplementary material for: Immune correlates analysis of mRNA-1345 RSV vaccine efficacy clinical trial
Source: Nat Commun. 2025 Jul 3;16:6118. doi: 10.1038/s41467-025-61153-x (PMC12229610; doi:10.1038/s41467-025-61153-x)
Supplement: Supplementary file 4 — Supplementary Code 1 [file 41467_2025_61153_MOESM4_ESM.zip › Supplementary Code 1/code/02_P301_baseline_riskmodel.R]

#==================================================================================#
# This file aims to run the baseline risk model fitting using the super-learning
# algorithm 
#
# Copyright (c) 2025 ModernaTX, Inc. 
#==================================================================================#

source(here::here("common/RSV_CoP_source.R"))

## read the baseline data 
RSV_bslrisk_dat = readRDS(here::here("data/analysis_data/RSV_bslrisk_dat.rds"))

# define the primary endpoints and related variables 
RSV_endpoints1 = c("TLRD12M2", "TLRD12M3", "TARD12M")
RSV_endpoints1_alias = c("RSV-LRTD 2+", "RSV-LRTD 3+", "RSV-ARD")
RSV_endpoints1_casen = paste(RSV_endpoints1, "casen", sep = "_")
RSV_endpoints1_PriorInfect = paste(RSV_endpoints1, "PriorInfect", sep = "_")
RSV_endpoints1_riskscore = paste(RSV_endpoints1, "Riskscore", sep = "_")

## imputation on missing values 
RSV_baseline_dat = RSV_bslrisk_dat %>%
  tibble::column_to_rownames("SUBJID") %>%
  # remove the endpoint related columns
  dplyr::select(-matches(paste(RSV_endpoints1, collapse = "|"))) %>%
  # remove the EFSBL derived columns
  dplyr::select(-(EFSBLGR1:EFSBLGR3)) %>%
  dplyr::select(-c(AGEGR1, AGEGR2))  ## to control the number of covariate < 20

labelled::var_label(RSV_baseline_dat) = c("ACTARM" = "Arm",
                                          "WBINCOME" = "World Bank Country Income Level 2022",
                                          "REGION1" = "Geographic Region",
                                          "AGE" = "Age",
                                          "SEX" = "Sex",
                                          "ETHNIC" = "Ethnicity",
                                          "LRTDRSKF" = "LRTD Risk Factor",
                                          "HSTCOVID" = "History of COVID-19",
                                          "HOSPCOVD" = "Hospitialization due to COVID-19",
                                          "BMIGR1" = "Baseline BMI Group",
                                          "EFSBL" = "Baseline Edmonton Frail Scale",
                                          "PECOMINT" = "Pre-Existing Comorbidities of Interest",
                                          "COPD" = "COPD",
                                          "ASTHMA" = "Asthma",
                                          "CRD" = "Chronic Respiratory Disease",
                                          "DIABETES" = "Diabetes",
                                          "CHF" = "Chronic Heart Failure",
                                          "ALRD" = "Advanced Liver or Renal Disease")

## create dummy variables for categorical variable with more than two levels 
RSV_baseline_dat1 = RSV_baseline_dat %>%
  dplyr::mutate(across(where(is.factor) & !c(WBINCOME, ETHNIC), ~ as.numeric(.) - 1 )) %>%
  add_dummy_variables(WBINCOME, auto_values = TRUE) %>%
  add_dummy_variables(ETHNIC, auto_values = TRUE)

## impute the missing values using KNN method 
RSV_baseline_dat_imput = impute.knn(t(as.matrix(RSV_baseline_dat1)),
                                    rng.seed = 20231002)

## obtain the imputed data 
RSV_baseline_dat2 = t(RSV_baseline_dat_imput$data) %>%
  data.frame(check.names = FALSE) %>%
  ## convert the decimals into 0/1 
  dplyr::mutate(across(BMIGR1, ~ case_when(. <= 0.5  ~ 0, 
                                           TRUE ~ 1)))


## generate the correlation matrix plot by baseline covariate 
pdf(file = here::here("results/figures/Fig_S37.pdf"),
    width = 16, height = 14, bg = "white")

RSV_baseline_dat2_1 = RSV_baseline_dat2
colnames(RSV_baseline_dat2_1) = c("ACTARM" = "Arm",
                                  "REGION1" = "Geographic Region",
                                  "AGE" = "Age",
                                  "SEX" = "Sex",
                                  "LRTDRSKF" = "LRTD Risk Factor",
                                  "HSTCOVID" = "History of COVID-19",
                                  "HOSPCOVD" = "Hospitialization due to COVID-19",
                                  "BMIGR1" = "Baseline BMI Group",
                                  "EFSBL" = "Baseline Edmonton Frail Scale",
                                  "PECOMINT" = "Pre-Existing Comorbidities of Interest",
                                  "COPD" = "COPD",
                                  "ASTHMA" = "Asthma",
                                  "CRD" = "Chronic Respiratory Disease",
                                  "DIABETES" = "Diabetes",
                                  "CHF" = "Chronic Heart Failure",
                                  "ALRD" = "Advanced Liver or Renal Disease",
                                  "WBINCOME_UpperMiddleIncome" = "Upper Middle Income Country",
                                  "WBINCOME_HighIncome" = "High Income Country",
                                  "ETHNIC_Hispanic" = "Ethnic Hispanic",
                                  "ETHNIC_NotReported" = "Ethnic Not Reported",
                                  "ETHNIC_Unknown" = "Ethnic Unknown")

corrplot::corrplot(cor(na.omit(RSV_baseline_dat2_1 %>% dplyr::select(-Arm)), method = "spearman"), 
                   method = "number", type = "upper",
                   addCoef.col = "black",
                   tl.col = "#e51937",
                   tl.srt = 45,
                   tl.pos = "td",
                   tl.cex = 1.05,
                   cl.cex = 1.5,
                   number.cex = 1.05,
                   sig.level = 0.01,
                   insig = "blank",
                   diag = FALSE)

dev.off()


# COPD is highly correlated (>0.9) with LRTDRSKF; so remove COPD 
RSV_baseline_dat3 = RSV_baseline_dat2 %>%
  dplyr::select(-c(COPD))


## derive the model data for each endpoint 
RSV_baseline_model_dat = list()

for (i in 1:length(RSV_endpoints1)) {
  
  RSV_baseline_model_dat[[i]] = RSV_baseline_dat3 %>%
    tibble::rownames_to_column("SUBJID") %>%
    dplyr::inner_join(RSV_bslrisk_dat %>% 
                        dplyr::select(SUBJID, 
                                      all_of(RSV_endpoints1_casen[i]), 
                                      all_of(RSV_endpoints1_PriorInfect[i]) ),
                      by = "SUBJID") %>%
    ## redefine the outcome variable as y
    dplyr::rename(y = RSV_endpoints1_casen[i]) %>%
    ## remove those had prior infections 
    dplyr::filter(get(RSV_endpoints1_PriorInfect[i]) == "N") %>%
    dplyr::select(-c(all_of(RSV_endpoints1_PriorInfect[i])) ) %>%
    tibble::column_to_rownames("SUBJID")
  
}

saveRDS(RSV_baseline_model_dat, file = here::here("data/analysis_data/RSV_baseline_model_dat.rds"))


#================================================#
# Super Learning 
#================================================#

# setup super learners 
SL.library = list("SL.mean",
                  "SL.glm",
                  c("SL.glm", "screen.glmnet"),
                  c("SL.glm", "screen.corP"),
                  c("SL.glm.interaction", "screen.glmnet"),
                  c("SL.glm.interaction", "screen.corP"),
                  "SL.glmnet",
                  "SL.gam",
                  c("SL.gam", "screen.glmnet"),
                  c("SL.gam", "screen.corP"),
                  "SL.ranger",
                  "SL.xgboost")

CV_SL_list = SLfit_list = list(NULL)

for (i in 1:length(RSV_endpoints1)) {
  
  # cat("The superlearing for", RSV_endpoints1[i], "is running: \n")
  
  ## fit the SL model
  data = RSV_baseline_model_dat[[i]]
  
  Y = data$y
  X = data %>%
    dplyr::mutate(across(-c(y, ACTARM), ~ as.vector(scale(.))) )
  
  # training data (placebo arm)
  Y0 = with(data, y[ACTARM == 0])
  X0 = X %>% dplyr::filter(ACTARM == 0) %>% dplyr::select(-c(y, ACTARM))
  
  # testing data (vaccine arm)
  Y1 = with(data, y[ACTARM == 1])
  X1 = X %>% dplyr::filter(ACTARM == 1) %>% dplyr::select(-c(y, ACTARM))
  
  num_cores = RhpcBLASctl::get_num_cores()
  
  options(mc.cores = 4)
  getOption("mc.cores")
  
  set.seed(2023, "L'Ecuyer-CMRG")
  
  system.time({
    
    CV_SL = CV.SuperLearner(Y = Y0, X = X0, SL.library = SL.library,
                            family = binomial(),
                            method = "method.AUC",
                            cvControl = list(V = 5),
                            innerCvControl = list(list(V = 5)))
  })
  
  
  set.seed(2023)
  
  system.time({
    
    SLfit = SuperLearner(Y = Y0, X = X0,
                         newX = X1,
                         family = binomial(),
                         method = "method.AUC",
                         SL.library = SL.library)
    
  })
  
  CV_SL_list[[i]] = CV_SL
  SLfit_list[[i]] = SLfit
  
}

saveRDS(list(CV_SL_list, SLfit_list), 
        file = here::here("data/analysis_data/RSV_baseline_riskmodel_fit.rds"))


#================================================#
# cross-validation ROC plot in placebo 
#================================================#

## derive the CV-AUC plot 
CV_ROC_dat_list = CV_rocplot_list = list(NULL)
x_legend_pos = c(0.3, 0.15, 0.2)  ## legend position for RSV endpoints

for(i in 1:length(RSV_endpoints1)){
  
  ## get the response for placebo recipients 
  Y0 = with(RSV_baseline_model_dat[[i]], y[ACTARM == 0])
  CV_SL = CV_SL_list[[i]]
  
  ## top two learners 
  tmpCV = summary(CV_SL)$Table
  tmpCV %<>% dplyr::arrange(desc(Ave)) %>%
    dplyr::filter(! Algorithm %in% c("Super Learner", "Discrete SL") )
  
  top_learners = c("SuperLearner", "DiscreteSL", head(tmpCV$Algorithm, 2))
  
  CV_ROC_dat = cbind(CV_SL$SL.predict, CV_SL$discreteSL.predict,
                     CV_SL$library.predict[, top_learners[3:4]]) %>%
    `colnames<-`(top_learners) %>%
    dplyr::bind_cols(y = Y0) %>%
    tidyr::pivot_longer(cols = all_of(top_learners), 
                        names_to = "model",
                        values_to = "pred") %>%
    dplyr::mutate(across(model, ~ as.factor(.)))
  
  
  ## define legend labels 
  legend_labels = c( paste0(top_learners[1], " (", round(roc(response = Y0, predictor = CV_SL$SL.predict)$auc, 3), ")" ),
                     paste0(top_learners[2], " (", round(roc(response = Y0, predictor = CV_SL$discreteSL.predict)$auc, 3), ")" ),
                     paste0(top_learners[3], " (", round(roc(response = Y0, predictor = CV_SL$library.predict[ ,top_learners[3] ])$auc, 3), ")" ),
                     paste0(top_learners[4], " (", round(roc(response = Y0, predictor = CV_SL$library.predict[ ,top_learners[4] ])$auc, 3), ")" ) )
  
  CV_rocplot = ggplot(data = CV_ROC_dat, aes(d = y, m = pred, group = model, color = model, size = model)) +
    geom_roc(n.cuts = 0, show.legend = TRUE) +
    style_roc(guide = TRUE, 
              xlab = "Cross-Validated False Positive Rate", 
              ylab = "Cross-Validated True Positive Rate") +
    geom_abline(intercept = 0, slope = 1, linewidth = 0.5) +
    labs(title = RSV_endpoints1_alias[i]) +
    scale_color_manual(breaks = top_learners,
                       values = brewer.pal(n = 4, name = "Dark2"),
                       labels = legend_labels,
                       name = "Model (CV-AUC)") +
    scale_size_manual(breaks = top_learners,
                      values = rep(1, 4),
                      labels = legend_labels,
                      name = "Model (CV-AUC)") +
    theme(axis.text = ggplot2::element_text(size = 16, face = "bold"),
          axis.title = ggplot2::element_text(size = 16, face = "bold"),
          axis.title.y = ggplot2::element_text(margin = margin(t = 0, r = 0.1, b = 0, l= 0, unit = "cm")),
          legend.key.width = unit(1,"cm"),
          legend.key.size = unit(1,"pt"),
          legend.text = ggplot2::element_text(size = 16, face = "bold"),
          legend.title = ggplot2::element_text(hjust = 0.5, size = 18, face = "bold"),
          legend.background = element_rect(fill = "transparent"),
          legend.position = c(x_legend_pos[i], 0.9),
          plot.margin = margin(1,1,0,1,"cm"),
          # panel.grid.minor = element_blank(),
          plot.title = ggplot2::element_text(hjust = 0.5, size = 18, face = "bold"))
  
  ## save output
  CV_rocplot_list[[i]] = CV_rocplot
  CV_ROC_dat_list[[i]] = CV_ROC_dat
  
}


#================================================#
# Vaccine ROC plot 
#================================================#

## define the baseline risk score 
riskscore_list = VC_rocplot_list = SLfit_weight_list = SLfit_sumTab_list = list(NULL)

## get the baseline covariates in the model 
x_vars = colnames(RSV_baseline_model_dat[[1]] %>% dplyr::select(-c("y", "ACTARM")))

## derive the vaccine predict AUC plot

for (i in 1:length(RSV_endpoints1)) {
  
  # extract the SL fitting from the placebo recipients 
  SLfit = SLfit_list[[i]]
  
  SLfit_weight_tab = data.frame(method = names(SLfit$coef),
                                AUC = 1 - SLfit$cvRisk, 
                                Weight = SLfit$coef) %>%
    dplyr::mutate(Learner = gsub("(^.*)(_)(.*$)", "\\1", method), .before = "AUC") %>%
    dplyr::mutate(Screen = gsub("(^.*)(_)(.*$)", "\\3", method), .before = "AUC") %>%
    dplyr::arrange(desc(Weight), Learner, Screen) %>%
    # dplyr::select(-method) %>% 
    `rownames<-`(NULL)
  
  SLfit_weight_list[[i]] = SLfit_weight_tab
  
  
  top_methods = with(SLfit_weight_tab, method[Weight > 0])
  SLfit_summary_list = list(NULL)
  
  for(j in 1:length(top_methods)){
    
    if(grepl("SL.glm|SL.gam", top_methods[j], ignore.case = TRUE)){
      
      SLfit_summary_list[[j]] = data.frame(method = top_methods[j],
                                           Predictors = names(coef(SLfit$fitLibrary[[ top_methods[j] ]]$object)),
                                           Coefficients = as.vector(round(coef(SLfit$fitLibrary[[ top_methods[j] ]]$object), 3)) ) %>%
        dplyr::filter(!is.na(Coefficients))
    }
    
    
    if(grepl("SL.glmnet", top_methods[j], ignore.case = TRUE)){
      
      SLfit_summary_list[[j]] = as.data.frame.matrix(coef(SLfit$fitLibrary[[ top_methods[j] ]]$object, s = 'lambda.min')) %>%
        tibble::rownames_to_column("Predictors") %>%
        dplyr::mutate(Coefficients = round(s1, 3)) %>%
        dplyr::mutate(method = top_methods[j], .before = "Predictors") %>%
        dplyr::filter(Coefficients != 0) %>%
        dplyr::select(-s1)
    }
    
    
    if(grepl("SL.xgboost", top_methods[j], ignore.case = TRUE)){
      
      SLfit_summary_list[[j]] = cbind(method = top_methods[j],
                                      xgb.importance(x_vars, SLfit$fitLibrary[[ top_methods[j] ]]$object)) %>%
        dplyr::mutate(across(where(is.numeric), ~ round(., 3))) %>%
        dplyr::rename(Predictors = Feature)
      
    }
    
    
    if(grepl("SL.ranger", top_methods[j], ignore.case = TRUE)){
      
      tmpfit = ranger(y ~ ., 
                      data = cbind(y = SLfit$fitLibrary$SL.glm_All$object$y,
                                   SLfit$fitLibrary$SL.glm_All$object$data), 
                      importance = "impurity")
      
      SLfit_summary_list[[j]] = as.data.frame(importance(tmpfit)) %>%
        `colnames<-`(c("Importance")) %>%
        tibble::rownames_to_column("Predictors") %>%
        dplyr::mutate(method = top_methods[j], .before = "Predictors") %>%
        dplyr::arrange(desc(Importance))
      
    }
    
  }
  
  SLfit_sumTab_list[[i]] = bind_rows(SLfit_summary_list) %>%
    dplyr::mutate(`Odds Ratio` = round(exp(Coefficients), 3), .after = "Coefficients") %>%
    dplyr::inner_join(SLfit_weight_tab %>% dplyr::select(method, Learner, Screen, Weight), 
                      by = "method") %>%
    dplyr::relocate(c(Learner, Screen, Weight), .before = "Predictors") %>%
    dplyr::select(-method)
  
  
  ## predict the baseline risk score for each RSV endpoints  
  riskpred = predict(SLfit, RSV_baseline_model_dat[[i]] %>% 
                       dplyr::select(-c(y, ACTARM)) %>%
                       dplyr::mutate(across(where(is.numeric), ~ as.vector(scale(.)))), onlySL = TRUE)
  
  riskscore_list[[i]] = RSV_baseline_model_dat[[i]] %>%
    dplyr::mutate(pred = as.vector(riskpred$pred)) %>%
    dplyr::mutate(!!as.character(RSV_endpoints1_riskscore[i]) := as.vector( logit(pred) ) ) ## not scale it yet
  
  #============================================================================#
  # ROC plot for assessing the predictive performance of the fitted model
  #============================================================================#
  
  ## obtain the RoC for the prediction on vaccine arm 
  roc = with(riskscore_list[[i]] %>% dplyr::filter(ACTARM == 1), 
             roc(response = y, predictor = pred ))
  
  rocplot = ggplot(data = riskscore_list[[i]] %>% 
                     dplyr::mutate(across(ACTARM, ~ as.factor(.)) ) %>% 
                     dplyr::filter(ACTARM == 1), 
                   aes(d = y, m = pred, group = ACTARM, color = ACTARM)) +
    geom_roc(n.cuts = 0) +
    style_roc() +
    labs(title = RSV_endpoints1_alias[i]) +
    geom_abline(intercept = 0, color = "black", slope = 1, size = 0.5) +
    scale_color_manual(values = c("#e51937"),
                       breaks = c(1),
                       labels = paste0("SuperLearner ", "(", round(as.numeric(roc$auc), 3), ")" ),
                       name = "Model (AUC)") +
    theme(axis.text = ggplot2::element_text(size = 16, face = "bold"),
          axis.title = ggplot2::element_text(size = 16, face = "bold"),
          axis.title.y = ggplot2::element_text(margin = margin(t = 0, r = 0.1, b = 0, l= 0, unit = "cm")),
          legend.key.width = unit(1,"cm"),
          legend.key.size = unit(1,"pt"),
          legend.text = ggplot2::element_text(size = 16, face = "bold"),
          legend.title = ggplot2::element_text(hjust = 0.5, size = 18, face = "bold"),
          legend.background = element_rect(fill = "transparent"),
          legend.position = c(0.2, 0.9),
          plot.margin = margin(1,1,0,1,"cm"),
          # panel.grid.minor = element_blank(),
          plot.title = ggplot2::element_text(hjust = 0.5, size = 18, face = "bold"))
  
 
  VC_rocplot_list[[i]] = rocplot
  
}


ggarrange(plotlist = c(CV_rocplot_list, VC_rocplot_list),
          nrow = 2, ncol = 3, 
          labels = letters[1:6],
          label.x = 0, label.y = 0.975,
          font.label = list(size = 28)) %>% 
  ggsave(., file = here::here("results/figures/Fig_S38.pdf"),
         width = 34, height = 16, units = "in", bg = "white", dpi = 400)


#================================================#
# Correlation matrix of baseline risk scores 
# by placebo and vaccine group 
#================================================#

## save risk score 
riskscore_dat = riskscore_list[[1]] %>% 
  tibble::rownames_to_column("SUBJID") %>%
  dplyr::select(SUBJID, all_of(RSV_endpoints1_riskscore[1])) %>%
  dplyr::full_join(riskscore_list[[2]] %>% 
                     tibble::rownames_to_column("SUBJID") %>%
                     dplyr::select(SUBJID, all_of(RSV_endpoints1_riskscore[2])), by = "SUBJID" ) %>%
  dplyr::full_join(riskscore_list[[3]] %>% 
                     tibble::rownames_to_column("SUBJID") %>%
                     dplyr::select(SUBJID, all_of(RSV_endpoints1_riskscore[3])), by = "SUBJID" ) %>%
  dplyr::full_join(RSV_bslrisk_dat %>% dplyr::select(SUBJID, ACTARM), by = "SUBJID") %>%
  dplyr::mutate(across(ACTARM, ~ factor(., 
                                        levels = c("Placebo", "mRNA-1345 50 ug"), 
                                        labels = c("Placebo", "mRNA-1345")) ) )

saveRDS(riskscore_dat, file = here::here("data/analysis_data/RSV_baseline_riskscore.rds"))

CoP_ggpairs(riskscore_dat %>%
              dplyr::mutate(across(RSV_endpoints1_riskscore, ~ as.vector(scale(.)) ) ), 
            bmk_vars = RSV_endpoints1_riskscore,
            group = "ACTARM",
            limits = c(-8, 6), 
            breaks = c(-8, -6, -4, -2, 0, 2, 4, 6),
            labels = c(-8, -6, -4, -2, 0, 2, 4, 6),
            column_labels = c("RSV-LRTD 2+", "RSV-LRTD 3+", "RDS-ARD") ) %>%
  ggsave(., file = here::here("results/figures/Fig_S39.pdf"),
         width = 12, height = 8, units = "in", bg = "white", dpi = 400)


#=================================================#
# generate Super learning summary tables 
#=================================================#

## super learning weight
do.call(rbind, SLfit_weight_list) %>%
  dplyr::select(-method) %>%
  dplyr::mutate(Endpoint = c(RSV_endpoints1_alias[1], rep(" ", 11),
                             RSV_endpoints1_alias[2], rep(" ", 11),
                             RSV_endpoints1_alias[3], rep(" ", 11) ),
                .before = "Learner") %>%
  regulartable() %>% 
  colformat_double(digits = 3, na_str = "NA") %>%
  hline(., i = 12, part = "body", border = fp_border(width = 1.25)) %>%
  hline(., i = 24, part = "body", border = fp_border(width = 1.25)) %>%
  bold(., part = "header") %>%
  bg(., bg = "grey90", part = "header") %>%
  fontsize(., size = 9, part = "header") %>%
  fontsize(., size = 7, part = "body") %>%
  autofit(., add_w = -0.02, add_h = -0.02) %>%
  set_caption(., 
              caption = as_paragraph(as_chunk(
                "The weights assigned by SuperLearner to each individual model for predicting the occurrence of each RSV endpoints, i.e., RSV-LRTD 2+, RSV-LRTD 3+, and RSV-ARD in Per-Protocol Efficacy Set for Immune Correlate Analysis (PPESICA) placebo recipients."
                , props = fp_text_default(font.family = "Latin Modern Roman", font.size = 10, bold = TRUE))
              ),
              fp_p = officer::fp_par(text.align = "left"),
              align_with_table = FALSE) %>%
  save_as_docx(., path = here::here("results/tables/Table_S15.docx"))


## super learning model summary for RSV-LRTD2+ endpoint 

SLfit_sumTab_list[[1]] %>%
  regulartable() %>% 
  colformat_double(digits = 3, na_str = "NA") %>%
  bold(., part = "header") %>%
  bg(., bg = "grey90", part = "header") %>%
  fontsize(., size = 9, part = "header") %>%
  fontsize(., size = 7, part = "body") %>%
  autofit(., add_w = -0.02, add_h = -0.02) %>%
  set_caption(., 
              caption = as_paragraph(as_chunk(
                "Predictors in learners with positive weights by Superlearner for modeling the occurrence of the RSV-LRTD 2+ endpoint in Per-Protocol Efficacy Set for Immune Correlate Analsysis (PPESICA) placebo recipients who had the corresponding RSV endpoint more than 7 days post Day 29 Visit."
                , props = fp_text_default(font.family = "Latin Modern Roman", font.size = 10, bold = TRUE))
              ),
              fp_p = officer::fp_par(text.align = "left"),
              align_with_table = FALSE) %>%
  save_as_docx(., path = here::here("results/tables/Table_S16.docx"))


## super learning model summary for RSV-LRTD3+ endpoint 

SLfit_sumTab_list[[2]] %>%
  regulartable() %>% 
  colformat_double(digits = 3, na_str = "NA") %>%
  bold(., part = "header") %>%
  bg(., bg = "grey90", part = "header") %>%
  fontsize(., size = 9, part = "header") %>%
  fontsize(., size = 7, part = "body") %>%
  autofit(., add_w = -0.02, add_h = -0.02) %>%
  set_caption(., 
              caption = as_paragraph(as_chunk(
                "Predictors in learners with positive weights by Superlearner for modeling the occurrence of the RSV-LRTD 3+ endpoint in Per-Protocol Efficacy Set for Immune Correlate Analsysis (PPESICA) placebo recipients who had the corresponding RSV endpoint more than 7 days post Day 29 Visit."
                , props = fp_text_default(font.family = "Latin Modern Roman", font.size = 10, bold = TRUE))
              ),
              fp_p = officer::fp_par(text.align = "left"),
              align_with_table = FALSE) %>%
  save_as_docx(., path = here::here("results/tables/Table_S17.docx"))


## super learning model summary for RSV-ARD endpoint 

SLfit_sumTab_list[[3]] %>%
  regulartable() %>% 
  colformat_double(digits = 3, na_str = "NA") %>%
  bold(., part = "header") %>%
  bg(., bg = "grey90", part = "header") %>%
  fontsize(., size = 9, part = "header") %>%
  fontsize(., size = 7, part = "body") %>%
  autofit(., add_w = -0.02, add_h = -0.02) %>%
  set_caption(., 
              caption = as_paragraph(as_chunk(
                "Predictors in learners with positive weights by Superlearner for modeling the occurrence of the RSV-ARD endpoint in Per-Protocol Efficacy Set for Immune Correlate Analsysis (PPESICA) placebo recipients who had the corresponding RSV endpoint more than 7 days post Day 29 Visit."
                , props = fp_text_default(font.family = "Latin Modern Roman", font.size = 10, bold = TRUE))
              ),
              fp_p = officer::fp_par(text.align = "left"),
              align_with_table = FALSE) %>%
  save_as_docx(., path = here::here("results/tables/Table_S18.docx"))
