# Supplementary material for: Immune correlates analysis of mRNA-1345 RSV vaccine efficacy clinical trial
Source: Nat Commun. 2025 Jul 3;16:6118. doi: 10.1038/s41467-025-61153-x (PMC12229610; doi:10.1038/s41467-025-61153-x)
Supplement: Supplementary file 4 — Supplementary Code 1 [file 41467_2025_61153_MOESM4_ESM.zip › Supplementary Code 1/code/03_P301_bootstrap_data_generate.R]

#==============================================================================#
# This file aims to generate the bootstrap data for calculating the 95% CI 
# VE and probability of risk for each marker and each RSV endpoints
#
# Copyright (c) 2025 ModernaTX, Inc. 
#==============================================================================#

source(here::here("common/RSV_common.R"))

#==============================================================================#
# implement the bootstrapping 
#==============================================================================#

N = dim(RSV_CoP_dat_merge)[1]
B = 500  ## number of bootstraps  

## obtain the bootstrapped biomarker efficacy data 
Day1_marker_efficacy_dat_bst_list = list(NULL)
Day29_marker_efficacy_dat_bst_list = list(NULL) 

for(b in 1:B){
  
  set.seed(b)
  cat("The bootstrapping b = ", b, "is running...\n")
  
  RSV_bst_data = RSV_CoP_dat_merge %>%
    ## remove the original IPSW 
    dplyr::select(-all_of(RSV_endpoints1_pw)) %>%
    dplyr::slice( sample(1:N, N, replace = TRUE) )
  
  #=====================================================#
  # calculate the IPSW for each endpoint individually
  #=====================================================#
  for (i in 1:length(RSV_endpoints1)) {
    
    tmp_bst_IPSW = RSV_bst_data %>% 
      ## remove the prior infections for each RSV endpoint
      dplyr::filter(get(RSV_endpoints1_PriorInfect[i]) == "N") %>%
      dplyr::select(SUBJID, immuno_flag, RSV_endpoints1_strata[i] ) %>%
      dplyr::group_by(immuno_flag, get(RSV_endpoints1_strata[i]) ) %>%
      dplyr::summarise(n = n(), .groups = "drop") %>%
      tidyr::pivot_wider(names_from = "immuno_flag", values_from = "n") %>%
      dplyr::rowwise() %>%
      dplyr::mutate(Total = sum(N, Y, na.rm = TRUE),
                    immuno_size = Y,
                    !!(RSV_endpoints1_pw[i]) := round(Total/immuno_size, 1)) %>%
      dplyr::ungroup() %>%
      dplyr::rename(!!(RSV_endpoints1_strata[i]) := `get(RSV_endpoints1_strata[i])`) %>%
      dplyr::arrange(get(RSV_endpoints1_strata[i])) %>%
      dplyr::select(c(RSV_endpoints1_strata[i], RSV_endpoints1_pw[i]))
    
    
    RSV_bst_data %<>%
      dplyr::inner_join(tmp_bst_IPSW, by = RSV_endpoints1_strata[i])
    
  }
  
  ## merge biomarker data with the clinical efficacy data 
  Day1_marker_efficacy_dat_bst_list[[b]] = RSV_marker_dat_d1 %>%
    dplyr::select(-ACTARM) %>%
    dplyr::inner_join(RSV_bst_data, by = "SUBJID") %>%
    dplyr::filter(immuno_flag == "Y")
  
  Day29_marker_efficacy_dat_bst_list[[b]] = RSV_marker_dat_d29 %>%
    dplyr::select(-ACTARM) %>%
    dplyr::inner_join(RSV_bst_data, by = "SUBJID") %>%
    dplyr::filter(immuno_flag == "Y")
  
}

saveRDS(list(Day1_marker_efficacy_dat_bst_list, 
             Day29_marker_efficacy_dat_bst_list),
        file = here::here("data/analysis_data/RSV_bootstrap_rawdat.rds"))
