# Supplementary material for: Immune correlates analysis of mRNA-1345 RSV vaccine efficacy clinical trial
Source: Nat Commun. 2025 Jul 3;16:6118. doi: 10.1038/s41467-025-61153-x (PMC12229610; doi:10.1038/s41467-025-61153-x)
Supplement: Supplementary file 4 — Supplementary Code 1 [file 41467_2025_61153_MOESM4_ESM.zip › Supplementary Code 1/code/04_P301_graphics.R]

#==============================================================================#
# This file generates graphic summaries including 
#    1). violin boxplots of antibody marker levels by case status and 
#        by vaccine group
#    2). correlation matrix of baseline (or D29) antibody marker levels
#        by vaccine group
#    3). RCDF curves of D29 antibody marker levels by vaccine group 
#
# Copyright (c) 2025 ModernaTX, Inc. 
#==============================================================================#

source(here::here("common/RSV_common.R"))

#========================================================#
# violin boxplots of antibody markers by case status and
# by vaccine group for each RSV endpoint 
#========================================================#

stat_font_size = c(5.8, 5.8, 5.8, 5.8)
names(stat_font_size) = core_markers

stat_note_list = c("GMT", "GMT", "GMC", "GMC")
names(stat_note_list) = core_markers

boxplot_list = NULL
for (i in 1:length(RSV_endpoints1)) {
  
  cat(" - Violin boxplots of antibody markers for ", RSV_endpoints1_alias[i], ":\n")
  
  tmp_boxplot_list = NULL
  for(bmk_var in core_markers){
    
    tmpdat = RSV_marker_efficacy_dat %>%
      dplyr::filter(get(RSV_endpoints1_PriorInfect[i]) == "N") %>% 
      dplyr::filter(PARAMCD == bmk_var) %>%
      dplyr::mutate(arm.case.fl = paste(get(RSV_endpoints1_case[i]), ACTARM, sep = "\n")) %>%
      dplyr::mutate(across(arm.case.fl, ~ factor(., 
                                                 levels = c("Non-Case\nPlacebo",
                                                            "Case\nPlacebo",
                                                            "Non-Case\nmRNA-1345 50 ug",
                                                            "Case\nmRNA-1345 50 ug"), 
                                                 labels = c("Non-Case\nPlacebo",
                                                            "Case\nPlacebo",
                                                            "Non-Case\nmRNA-1345",
                                                            "Case\nmRNA-1345") ) ) )
    
    # specify assay limits
    tmp_assay = biomarker_types %>% dplyr::filter(PARAMCD == bmk_var)
    
    #============================================================================#
    # calculate the association of marker levels and the naive/case status
    #============================================================================#
    
    # test the difference between naive and case by visit 
    tmpglm1 = lm(AVAL ~ get(RSV_endpoints1_case[i])*ACTARM + STRATFCT + get(RSV_endpoints1_riskscore[i]), 
                 data = tmpdat %>% dplyr::filter(AVISIT == "Baseline"), 
                 weights = get(RSV_endpoints1_pw[i]))
    
    
    tmpglm2 = lm(AVAL ~ get(RSV_endpoints1_case[i])*ACTARM + STRATFCT + get(RSV_endpoints1_riskscore[i]), 
                 data = tmpdat %>% dplyr::filter(AVISIT == "Day 29"), 
                 weights = get(RSV_endpoints1_pw[i]))
    
    # obtain the pvalues for case, naive, and case-by-naive
    tmpvalue1 = round(broom::tidy(tmpglm1)$p.value[c(2, 3, 8)], digits = 3) %>%
      data.frame() %>% t() %>%
      `colnames<-`(c("Case", "Arm", "Case*Arm")) %>%
      as_tibble() %>%
      dplyr::mutate(` ` = 'p.value', .before = "Case")
    
    tmpvalue2 = round(broom::tidy(tmpglm2)$p.value[c(2, 3, 8)], digits = 3) %>%
      data.frame() %>% t() %>%
      `colnames<-`(c("Case", "Arm", "Case*Arm")) %>%
      as_tibble() %>%
      dplyr::mutate(` ` = 'p.value', .before = "Case")
    
    
    ## make a tibble for adding two summary plot in facet_wrap panels
    ## tbl must be a list of tibble objects 
    tmpvalue = tibble(x = rep(Inf, 2),
                      y = rep(-Inf, 2),
                      AVISIT = c("Baseline", "Day 29"),
                      tbl = list(tmpvalue1, tmpvalue2))
    #----------------------------------------------------------------------------#
    
    #============================================================================#
    # make the violin-boxplot of marker levels by naive-case-flag and visit 
    #============================================================================#
    ## preliminary facet group boxplot
    tmplot = CoP_boxplot(data = tmpdat, x = "arm.case.fl", y = "AVAL", group = "AVISIT",
                         weights = RSV_endpoints1_pw[i],
                         bmk_assay = tmp_assay,
                         is_add_GMV_summary = TRUE,
                         pvalue_tbl = NULL,
                         stat_fontsize = stat_font_size[bmk_var],
                         stat_note = stat_note_list[bmk_var],
                         y_lab = with(biomarker_types, marker[PARAMCD == bmk_var]),
                         strip_labels = c("Baseline" = "Baseline", "Day 29" = "Day 29 Visit"),
                         title = with(biomarker_types, marker2[PARAMCD == bmk_var]))
    
    tmp_boxplot_list[[ bmk_var ]] = tmplot
    
  }
  
  boxplot_list[[ RSV_endpoints1[i] ]] = tmp_boxplot_list
  
}


## output the violine boxplots by RSV endpoint 
boxplot_order = c(4, 5, 6)

for (i in 1:length(RSV_endpoints1)) {
  
  ggarrange(plotlist = boxplot_list[[ RSV_endpoints1[i] ]],
            nrow = 2, ncol = 2, labels = letters[1:4], 
            label.x = 0, label.y = 0.975,
            font.label = list(size = 28)) %>% 
    ggsave(., file = here::here(paste0("results/figures/", 
                                       paste0("Fig_S", boxplot_order[i], ".pdf"))) ,
           width = 36, height = 21, units = "in", bg = "white", dpi = 400)
  
}

#========================================================#
# correlation matrix plots of baseline (or Day 29) 
# antibody markers by vaccine group for each RSV endpoint 
#========================================================#

## Day 29 marker for RSV-LRTD2+ endpoint
CoP_ggpairs(data = Day29_marker_efficacy_dat,
            bmk_vars = core_markers,
            group = "ACTARM",
            weights = RSV_endpoints1_pw[1],
            limits = c(0,6),
            breaks = 0:6,
            column_labels = paste(with(biomarker_types, marker3[match(core_markers, PARAMCD)]),
                                  c(rep("(IU/mL)",2), rep("(AU/mL)",2)), sep = "\n" ) ) %>%
  ggsave(., file = here::here("results/figures/Fig_S7.pdf"),
         width = 18, height = 12, units = "in", bg = "white", dpi = 400)

## Day 29 marker for RSV-LRTD3+ endpoint

CoP_ggpairs(data = Day29_marker_efficacy_dat,
            bmk_vars = core_markers,
            group = "ACTARM",
            weights = RSV_endpoints1_pw[2],
            limits = c(0,6),
            breaks = 0:6,
            column_labels = paste(with(biomarker_types, marker3[match(core_markers, PARAMCD)]),
                                  c(rep("(IU/mL)",2), rep("(AU/mL)",2)), sep = "\n" ) ) %>%
  ggsave(., file = here::here("results/figures/Fig_S8.pdf"),
         width = 18, height = 12, units = "in", bg = "white", dpi = 400)

## Day 29 marker for RSV-ARD endpoint

CoP_ggpairs(data = Day29_marker_efficacy_dat,
            bmk_vars = core_markers,
            group = "ACTARM",
            weights = RSV_endpoints1_pw[3],
            limits = c(0,6),
            breaks = 0:6,
            column_labels = paste(with(biomarker_types, marker3[match(core_markers, PARAMCD)]),
                                  c(rep("(IU/mL)",2), rep("(AU/mL)",2)), sep = "\n" ) ) %>%
  ggsave(., file = here::here("results/figures/Fig_S9.pdf"),
         width = 18, height = 12, units = "in", bg = "white", dpi = 400)


## baseline marker for RSV-LRTD2+ endpoint
CoP_ggpairs(data = Day1_marker_efficacy_dat,
            bmk_vars = core_markers,
            group = "ACTARM",
            weights = RSV_endpoints1_pw[1],
            limits = c(0,6),
            breaks = 0:6,
            column_labels = paste(with(biomarker_types, marker3[match(core_markers, PARAMCD)]),
                                  c(rep("(IU/mL)",2), rep("(AU/mL)",2)), sep = "\n" ) ) %>%
  ggsave(., file = here::here("results/figures/Fig_S10.pdf"),
         width = 18, height = 12, units = "in", bg = "white", dpi = 400)

## baseline marker for RSV-LRTD3+ endpoint

CoP_ggpairs(data = Day1_marker_efficacy_dat,
            bmk_vars = core_markers,
            group = "ACTARM",
            weights = RSV_endpoints1_pw[2],
            limits = c(0,6),
            breaks = 0:6,
            column_labels = paste(with(biomarker_types, marker3[match(core_markers, PARAMCD)]),
                                  c(rep("(IU/mL)",2), rep("(AU/mL)",2)), sep = "\n" ) ) %>%
  ggsave(., file = here::here("results/figures/Fig_S11.pdf"),
         width = 18, height = 12, units = "in", bg = "white", dpi = 400)

## baseline marker for RSV-ARD endpoint

CoP_ggpairs(data = Day1_marker_efficacy_dat,
            bmk_vars = core_markers,
            group = "ACTARM",
            weights = RSV_endpoints1_pw[3],
            limits = c(0,6),
            breaks = 0:6,
            column_labels = paste(with(biomarker_types, marker3[match(core_markers, PARAMCD)]),
                                  c(rep("(IU/mL)",2), rep("(AU/mL)",2)), sep = "\n" ) ) %>%
  ggsave(., file = here::here("results/figures/Fig_S12.pdf"),
         width = 18, height = 12, units = "in", bg = "white", dpi = 400)

#========================================================#
# RCDF curves of D29 antibody markers by vaccine group
# for each RSV endpoint
#========================================================#

RCDF_list = NULL
for (i in 1:length(RSV_endpoints1)) {
  
  cat(" - RCDF of antibody markers for ", RSV_endpoints1_alias[i], ":\n")
  tmp_RCDF_list = NULL
  for(bmk_var in core_markers) {
    
    cat("  -  The RECDF for ", with(biomarker_types, marker[PARAMCD == bmk_var]), ":\n")
    
    tmplot = CoP_RCDF(data = Day29_marker_efficacy_dat %>%
                        dplyr::mutate(across(ACTARM, ~ factor(., labels = c("Placebo", "mRNA-1345")) ) ) %>%
                        dplyr::filter(get(RSV_endpoints1_PriorInfect[i]) == "N"), 
                      x = bmk_var, 
                      group = "ACTARM", 
                      weights = RSV_endpoints1_pw[i],
                      x_limits = bmk_var_limits[[bmk_var]],
                      xlab = paste("Day 29", with(biomarker_types, marker[PARAMCD == bmk_var])),
                      legend_position = c(0.8, 0.9),
                      legend_colors = c("#00afef", "#e51937") )
    
    tmp_RCDF_list[[bmk_var]] = tmplot
    
  }
  
  RCDF_list[[ RSV_endpoints1[i] ]] = tmp_RCDF_list
}


## output RCDF plots by RSV endpoints 
RCDF_order = c(14, 15, 16)

for (i in 1:length(RSV_endpoints1)) {
  
  ggarrange(plotlist = RCDF_list[[ RSV_endpoints1[i] ]],
            nrow = 2, ncol = 2, labels = letters[1:4], 
            label.x = 0, label.y = 0.95,
            font.label = list(size = 28)) %>% 
    ggsave(., file = here::here(paste0("results/figures/", 
                                       paste0("Fig_S", RCDF_order[i], ".pdf"))),
           width = 18, height = 12, units = "in", bg = "white", dpi = 400)
  
}
