# Supplementary material for: Immune correlates analysis of mRNA-1345 RSV vaccine efficacy clinical trial
Source: Nat Commun. 2025 Jul 3;16:6118. doi: 10.1038/s41467-025-61153-x (PMC12229610; doi:10.1038/s41467-025-61153-x)
Supplement: Supplementary file 4 — Supplementary Code 1 [file 41467_2025_61153_MOESM4_ESM.zip › Supplementary Code 1/code/04_P301_tables.R]

#==============================================================================#
# This file generates summary tables including 
#    1). assay summaries
#    2). overall case/noncase summary
#    3). demographic summary table for PPESICA and PPICC 
#    4). case status summary be vaccine group and by baseline strata 
#    5). baseline and D29 antibody marker level summary
#    6). fold-rise antibody marker summary
#
# Copyright (c) 2025 ModernaTX, Inc. 
#==============================================================================#

source(here::here("common/RSV_common.R"))

#==================================================#
# generate assay summary
#==================================================#
biomarker_types %>%
  dplyr::select(-c(PARCAT1, PARAMCD, marker2:marker3, LLOD:LULOQ)) %>%
  regulartable() %>% 
  colformat_double(digits = 1, na_str = "NA") %>%
  flextable::fontsize(., size = 9, part = "header") %>%
  flextable::fontsize(., size = 8, part = "body") %>%
  autofit(., add_w = -0.02, add_h = -0.02) %>%
  labelizor(labels = c(marker = "Immunologic Marker")) %>%
  set_caption(as_paragraph(
    as_chunk("Neuatralization and IgG binding assay limits of four antibody markers assessed in the immune correlate analysis",
             props = fp_text_default(font.family = "Latin Modern Roman", font.size = 11, bold = TRUE) ) ) ) %>%
  save_as_docx(., path = here::here("results/tables/Table_S4.docx"))


#==================================================#
# overall case/noncase summary
#==================================================#

case_sum_Tab_list = list(NULL)

for (i in 1:length(RSV_endpoints1)) {
  
  tmp_case_tab = with(RSV_CoP_dat_merge %>% 
                        dplyr::filter(get(RSV_endpoints1_PriorInfect[i]) == "N"),
                      table(get(RSV_endpoints1_case[i]), ACTARM) ) %>% 
    addmargins() %>% as.data.frame.matrix()
  
  case_sum_Tab_list[[i]] = c(paste(tmp_case_tab$`mRNA-1345 50 ug`[2:3], collapse = "/"),
                             paste(tmp_case_tab$Placebo[2:3], collapse = "/"))
  
}

case_sum_Tab = do.call(rbind, case_sum_Tab_list) %>%
  data.frame() %>% 
  `colnames<-`(c("mRNA-1345 50 ug", "Placebo")) %>%
  dplyr::mutate(Endpoint = RSV_endpoints1_alias, .before = 1)

## print the summary table
case_sum_Tab %>%
  regulartable() %>% 
  add_header_row(., values = c("", "No.Cases/No.At-Risk"), colwidths = c(1,2)) %>%
  align(., j = 2:3, align = "center", part = "all") %>%
  colformat_double(digits = 4, na_str = "NA") %>%
  fontsize(., size = 9, part = "header") %>%
  fontsize(., size = 8, part = "body") %>%
  autofit(., add_w = -0.02, add_h = -0.02) %>%
  border_remove(.) %>%
  hline_top(., part = "header") %>%
  hline(., i = 1, j = 2:3, part = "header") %>%
  hline(., i = 2, part = "header") %>%
  hline(., i = 3, part = "body") %>%
  footnote(., i = 2, j = 3,
           value = as_paragraph(as_chunk(c("One placebo recipient had the RSV case onset but did not have the immunologic marker data."), 
                                         props = fp_text_default(font.size = 8)) ),
           ref_symbols = c("*"), 
           part = "header", 
           inline = TRUE) %>%
  set_caption(as_paragraph(
    as_chunk("Number of cases and non-cases specified by each clinical endpoint (RSV-LRTD 2+, RSV-LRTD 3+, and RSV-ARD) in the vaccine and placebo recipients in Per-Protocol Efficacy Set for Immune Correlate Analysis (PPESICA) by excluding those who had the corresponding RSV endpoint by 7 days post Day 29 visit.",
             props = fp_text_default(font.family = "Latin Modern Roman", font.size = 11, bold = TRUE) ) ) ) %>%
  save_as_docx(., path = here::here("results/tables/Table_S2.docx"))


#==================================================#
# demographic summary table for PPESICA and PPICC
#==================================================#

PPESCIA_tab = table1( ~ .| ACTARM, data = RSV_baseline_dat) %>% t1flex() 

PPISC_tab = table1( ~ .| ACTARM, 
                    data = RSV_baseline_dat %>% 
                      tibble::rownames_to_column("SUBJID") %>%
                      ## merge immuno flag from RSV_CoP_dat_merge 
                      dplyr::inner_join(RSV_CoP_dat_merge %>% 
                                          dplyr::select(SUBJID, immuno_flag, PPIFL), 
                                        by = "SUBJID") %>%
                      # dplyr::filter(rownames(.) %in% Immunogenicity_subcohort_ptids) %>%
                      dplyr::filter(immuno_flag == "Y" & PPIFL == "Y") %>%
                      dplyr::select(-c(immuno_flag, PPIFL)) %>%
                      tibble::column_to_rownames("SUBJID") ) %>% t1flex() 

PPESCIA_PPISC_tab = flextable(cbind(PPESCIA_tab$body$dataset, 
                                    PPISC_tab$body$dataset %>% 
                                      dplyr::select(-1))) %>%
  fontsize(., size = 8, part = "header") %>%
  fontsize(., size = 7, part = "body") %>%
  autofit(., add_w = 0, add_h = -0.02) %>%
  add_header_row(values = c("", "Per-Protocol Efficacy Set for Immune Correlate \n Analysis (PPESCIA)",
                            "Per-Protocol Immunogenicity SubCohort Set \n (PPISC)"),
                 colwidths = c(1, 3, 3)) %>%
  align(., i = 1, align = "center", part = "header") %>%
  bold(., part = "header") %>%
  bg(., bg = "grey90", part = "header") %>%
  set_caption(., 
              caption = as_paragraph(as_chunk(
                "Clinical and demographics characteristics of the Per-Protocol Efficacy Set for Immune Correlate Analysis (PPESCIA) and the Per-Protocol Immunogenicity SubCohort set (PPISC)."
                , props = fp_text_default(font.family = "Latin Modern Roman", font.size = 10, bold = TRUE))
              ),
              fp_p = officer::fp_par(text.align = "left"),
              align_with_table = FALSE) %>%
  footnote(., 
           i = 1, j = c(2, 5),
           value = as_paragraph(as_chunk(c(
             "For each RSV endpoint, the placebo recipients in PPESCIA who had the RSV endpoint more than 7 days post Day 29 visit were used to build the baseline risk model for predicting the occurrence of the corresponding RSV endpoint using all the listed baseline covariates excluding the Age group and COPD. COPD was removed in building the baseline risk model due to the high-correlation (Spearman's correlation coefficient > 0.9) with the LRTD Risk Factor. The Age group and RSV-LRTD At-Risk status were adjusted along with the derived baseline risk score in the correlate analysis.",
             "There were 1,848 participants selected in the immunogenicity subcohort, in which 32 participants did not have the efficacy data or did not have the baseline or Day 29 antibody data. Hence, only 1,816 participants were qualified for the per-protocol immunogenicity subcohort set."
           ), props = fp_text_default(font.size = 7) ) ), 
           ref_symbols = c("*", "\u2020"),
           part = "header", inline = FALSE) %>%
  save_as_docx(., path = here::here("results/tables/Table_S3.docx"))


#==================================================#
# case summary by placebo and vaccine group and 
# by baseline strata in Day 29 case-cohort sets
#==================================================#

vaccine_sum = pbo_sum = list(NULL)

for(i in 1:length(RSV_endpoints1)){
  
  tmp = RSV_CoP_dat_merge %>%
    dplyr::filter(get(RSV_endpoints1_PriorInfect[i]) == "N") %>%
    dplyr::filter(immuno_flag == "Y")
  
  vaccine_sum[[i]] = with(tmp %>% dplyr::filter(ACTARM == "mRNA-1345 50 ug"), 
                          table(strata, get(RSV_endpoints1_case[i]))) %>% 
    as.data.frame.matrix() %>% t() %>% addmargins() %>% data.frame() %>%
    dplyr::slice(c(2,1)) %>%
    tibble::rownames_to_column("status") %>%
    dplyr::rename(Total = Sum) %>%
    dplyr::mutate(Endpoint = c(RSV_endpoints1_alias[i], ""), .before = "status")
  
  pbo_sum[[i]] = with(tmp %>% dplyr::filter(ACTARM == "Placebo"), 
                      table(strata, get(RSV_endpoints1_case[i]))) %>% 
    as.data.frame.matrix() %>% t() %>% addmargins() %>% data.frame() %>%
    dplyr::slice(c(2,1)) %>%
    tibble::rownames_to_column("status") %>%
    dplyr::rename(Total = Sum) %>%
    dplyr::mutate(Endpoint = c(RSV_endpoints1_alias[i], ""), .before = "status")
  
}

vaccine_sumTab = bind_rows(vaccine_sum)
colnames(vaccine_sumTab)[3:10] = paste("mRNA-1345 50 ug", colnames(vaccine_sumTab)[3:10], sep = "_")

pbo_sumTab = bind_rows(pbo_sum)
colnames(pbo_sumTab)[3:10] = paste("Placebo", colnames(pbo_sumTab)[3:10], sep = "_")


cbind(vaccine_sumTab, pbo_sumTab[, -c(1:2)]) %>%
  dplyr::mutate(` ` = rep(" ", ), .after = 10) %>%
  regulartable() %>%
  separate_header() %>%
  hline(., 1, j = 3:10, part = "header") %>%
  hline(., 1, j = 11:18, part = "header") %>%
  flextable::fontsize(., size = 9, part = "header") %>%
  flextable::fontsize(., size = 8, part = "body") %>%
  autofit(., add_w = 0, add_h = -0.02) %>%
  bold(., part = "header") %>%
  bg(., bg = "grey90", part = "header") %>%
  footnote(., i = 1, j = 2:3, 
           value = as_paragraph(as_chunk(c(
             "Demographic strata: S1. Age 60-74, LRTD risk present, Northern Hemisphere; S2. Age 60-74, LRTD risk present, Southern Hemisphere; S3. Age ≥75, LRTD risk present (merged with regions); S4. Age 60-74, LRTD risk absent, Northern Hemisphere; S5. Age 60-74, LRTD risk absent, Southern Hemisphere; S6. Age ≥75, LRTD risk absent, Northern Hemisphere; S7. Age ≥75, LRTD risk absent, Southern Hemisphere. The stratum S3 for the participants with LRTD risk present and age ≥75 were merged by the geographic region due to the imbalanced sample size in the Northern and Southern Hemisphere regions.",
             "The Case-Cohort Immuogenicity Analysis Set (CCIAS) consists of 2,130 participants, and within the CCIAS, the Per-Protocol Immunogenicity Case-Cohort Set (PPICC) consists of 2,093 by excluding 5 participants without both Day 1 and Day 29 immunogenicity data and excluding 32 participants without clinical efficacy data. The Day 29 case-cohort sets are further derived based on the PPICC by excluding the participants who had the corresponding RSV endpoint by 7 days post Day 29 visit. Specifically, Of the total 2,093 participants in PPICC, to study the RSV-LRTD 2+ endpoint, the Day 29 case-cohort set include 2,059 participants by excluding 34 participants who had the RSV-LRTD 2+ endpoint by 7 days post Day 29 visit; to study the RSV-LRTD 3+ endpoint, the Day 29 case-cohort set include 2,071 participants by excluding 22 participants who had the RSV-LRTD 3+ endpoint by 7 days post Day 29 visit; to study the RSV-ARD endpoint, the Day 29 case-cohort set include 2,045 participants by excluding 48 participants who had the RSV-ARD endpoint by 7 days post Day 29 visit. For each RSV endpoint, case is defined by the first occurrence of the corresponding RSV endpoint at least 7 days after Day 29 visit to 12 months post-injection, and the non-case refers to no occurrence of such RSV endpoint at least 7 days after Day 29 visit to 12 months post-injection. "),
             props = fp_text_default(font.size = 9))),
           ref_symbols = c(" ", " "), 
           inline = FALSE, 
           part = "header") %>%
  set_caption(as_paragraph(
    as_chunk("Sample size of Day 29 case-cohort sets for each RSV endpoints, i.e., RSV-LRTD 2+, RSV-LRTD 3+, and RSV-ARD by the demographic strata and Case/Non-Case strata.",
             props = fp_text_default(font.family = "Latin Modern Roman", font.size = 11, bold = TRUE) ) ) ) %>%
  save_as_docx(., path = here::here("results/tables/Table_S1.docx"))


#==================================================#
# antibody marker summary 
#==================================================#

Marker_summary_list = FoldMarker_summary_list = NULL

for(i in 1:length(RSV_endpoints1)){
  
  tmp_Marker_summary_list = tmp_FoldMarker_summary_list = NULL
  for (bmk_var in core_markers) {
    
    tmpdat = RSV_marker_efficacy_dat %>%
      dplyr::filter(get(RSV_endpoints1_PriorInfect[i]) == "N") %>% 
      dplyr::filter(PARAMCD == bmk_var)
    
    ## get the overall arm/case sizes
    nstat = RSV_marker_efficacy_dat %>%
      dplyr::filter(get(RSV_endpoints1_PriorInfect[i]) == "N") %>% 
      dplyr::select(SUBJID, ACTARM, all_of(RSV_endpoints1_case[i])) %>%
      dplyr::distinct() %>%
      dplyr::group_by(ACTARM, get(RSV_endpoints1_case[i])) %>% tally() %>%
      dplyr::rename(group1 = ACTARM,
                    group3 = `get(RSV_endpoints1_case[i])`) %>%
      dplyr::mutate(group2 = "n",
                    sum_stat = format(n)) %>%
      dplyr::mutate(marker = with(biomarker_types, marker3[PARAMCD == bmk_var]))
    
    ## GMT by visit/arm/case
    tmpdat_summary1 = tmpdat %>%
      dplyr::group_by(AVISIT, ACTARM, get(RSV_endpoints1_case[i]) ) %>%
      dplyr::summarise(n = n(),
                       mean = wtd.mean(AVAL, get(RSV_endpoints1_pw[i]) ), 
                       sd = sqrt( sum(get(RSV_endpoints1_pw[i])^2)*wtd.var(AVAL, get(RSV_endpoints1_pw[i]))/
                                    (sum(get(RSV_endpoints1_pw[i]))^2) ), 
                       .groups = "drop") %>%
      dplyr::mutate(raw_mean = round(10^mean),
                    raw_lower = round(10^(mean - 1.96*sd)),
                    raw_upper = round(10^(mean + 1.96*sd)) ) %>%
      dplyr::mutate(`mean (95% CI)` = paste0(raw_mean, "\n(", raw_lower, ", ", raw_upper, ")")) %>%
      dplyr::mutate(marker = with(biomarker_types, marker3[PARAMCD == bmk_var])) %>%
      dplyr::select(-c(mean:raw_upper)) %>%
      dplyr::rename(group1 = ACTARM,
                    group2 = AVISIT,
                    group3 = `get(RSV_endpoints1_case[i])`)
    
    
    ## ratio of vaccine/pbo by case/visit 
    tmpdat_summary2 = tmpdat %>%
      dplyr::group_by(AVISIT, get(RSV_endpoints1_case[i])) %>%
      dplyr::summarise(vaccine_pbo_ratio_mean = 
                         wtd.mean(AVAL[ACTARM == "mRNA-1345 50 ug"], get(RSV_endpoints1_pw[i])[ACTARM == "mRNA-1345 50 ug"]) - 
                         wtd.mean(AVAL[ACTARM == "Placebo"], get(RSV_endpoints1_pw[i])[ACTARM == "Placebo"]),
                       vaccine_pbo_ratio_sd = 
                         sqrt(sum(get(RSV_endpoints1_pw[i])[ACTARM == "mRNA-1345 50 ug"]^2)*
                                wtd.var(AVAL[ACTARM == "mRNA-1345 50 ug"], get(RSV_endpoints1_pw[i])[ACTARM == "mRNA-1345 50 ug"])/
                                (sum(get(RSV_endpoints1_pw[i])[ACTARM == "mRNA-1345 50 ug"]))^2 + 
                                sum(get(RSV_endpoints1_pw[i])[ACTARM == "Placebo"]^2)*
                                wtd.var(AVAL[ACTARM == "Placebo"], get(RSV_endpoints1_pw[i])[ACTARM == "Placebo"])/
                                (sum(get(RSV_endpoints1_pw[i])[ACTARM == "Placebo"]))^2 ),
                       .groups = "drop") %>%
      dplyr::mutate(vaccine_pbo_ratio_lower = vaccine_pbo_ratio_mean - 1.96*vaccine_pbo_ratio_sd,
                    vaccine_pbo_ratio_upper = vaccine_pbo_ratio_mean + 1.96*vaccine_pbo_ratio_sd) %>%
      dplyr::mutate(`mean (95% CI)` = paste0( format(10^vaccine_pbo_ratio_mean, digits = 1, nsmall = 1), 
                                              "\n(", 
                                              format(10^vaccine_pbo_ratio_lower, digits = 1, nsmall = 1), ", ", 
                                              format(10^vaccine_pbo_ratio_upper, digits = 1, nsmall = 1), ")") ) %>%
      dplyr::mutate(marker = with(biomarker_types, marker3[PARAMCD == bmk_var])) %>%
      dplyr::select(-c(vaccine_pbo_ratio_mean:vaccine_pbo_ratio_upper)) %>%
      dplyr::mutate(group1 = "Vaccine_PBO_Ratio") %>%
      dplyr::rename(group2 = AVISIT,
                    group3 = `get(RSV_endpoints1_case[i])`)
    
    
    ## ratio of case/non-case by arm/visit 
    tmpdat_summary3 = tmpdat %>%
      dplyr::group_by(AVISIT, ACTARM) %>%
      dplyr::summarise(case_noncase_ratio_mean = 
                         wtd.mean(AVAL[get(RSV_endpoints1_case[i]) == "Case"], 
                                  get(RSV_endpoints1_pw[i])[get(RSV_endpoints1_case[i]) == "Case"]) - 
                         wtd.mean(AVAL[get(RSV_endpoints1_case[i]) == "Non-Case"], 
                                  get(RSV_endpoints1_pw[i])[get(RSV_endpoints1_case[i]) == "Non-Case"]),
                       case_noncase_ratio_sd = 
                         sqrt( sum(get(RSV_endpoints1_pw[i])[get(RSV_endpoints1_case[i]) == "Case"]^2)*
                                 wtd.var(AVAL[get(RSV_endpoints1_case[i]) == "Case"],                                                                                                               get(RSV_endpoints1_pw[i])[get(RSV_endpoints1_case[i]) == "Case"])/
                                 (sum(get(RSV_endpoints1_pw[i])[get(RSV_endpoints1_case[i]) == "Case"]))^2 + 
                                 sum(get(RSV_endpoints1_pw[i])[get(RSV_endpoints1_case[i]) == "Non-Case"]^2)*
                                 wtd.var(AVAL[get(RSV_endpoints1_case[i]) == "Non-Case"], 
                                         get(RSV_endpoints1_pw[i])[get(RSV_endpoints1_case[i]) == "Non-Case"])/
                                 (sum(get(RSV_endpoints1_pw[i])[get(RSV_endpoints1_case[i]) == "Non-Case"]))^2 ),
                       .groups = "drop") %>%
      dplyr::mutate(case_noncase_ratio_lower = case_noncase_ratio_mean - 1.96*case_noncase_ratio_sd,
                    case_noncase_ratio_upper = case_noncase_ratio_mean + 1.96*case_noncase_ratio_sd) %>%
      dplyr::mutate(`mean (95% CI)` = paste0( format(10^case_noncase_ratio_mean, digits = 1, nsmall = 1), 
                                              "\n(", 
                                              format(10^case_noncase_ratio_lower, digits = 1, nsmall = 1), ", ", 
                                              format(10^case_noncase_ratio_upper, digits = 1, nsmall = 1), ")") ) %>%
      dplyr::mutate(marker = with(biomarker_types, marker3[PARAMCD == bmk_var])) %>%
      dplyr::select(-c(case_noncase_ratio_mean:case_noncase_ratio_upper)) %>%
      dplyr::mutate(group3 = "Case_NonCase_Ratio") %>%
      dplyr::rename(group1 = ACTARM,
                    group2 = AVISIT)
    
    
    ## combine the summary statistics 
    tmpdat_summary_123 = bind_rows(tmpdat_summary1, tmpdat_summary2, tmpdat_summary3) %>%
      dplyr::rename(sum_stat = `mean (95% CI)`) %>%
      bind_rows(nstat) %>%
      dplyr::mutate(across(group1, ~ factor(., levels = c("mRNA-1345 50 ug", "Placebo", "Vaccine_PBO_Ratio") ))) %>%
      dplyr::mutate(across(group2, ~ factor(., levels = c("n", "Baseline", "Day 29")))) %>%
      dplyr::mutate(across(group3, ~ factor(., levels = c("Case", "Non-Case", "Case_NonCase_Ratio") )))
    
    tmp_Marker_summary_list[[bmk_var]] = tmpdat_summary_123
    #===============================================================================================================#
    
    
    ## D29 fold change by arm/case 
    tmpdat_summary4 = tmpdat %>%
      dplyr::group_by(SUBJID) %>%
      dplyr::mutate(BaseValue = AVAL[1L], .before = "R2BASE") %>%
      dplyr::mutate(D29FC = AVAL - BaseValue, .before = "R2BASE") %>%
      dplyr::filter(AVISIT == "Day 29") %>%
      dplyr::group_by(ACTARM, get(RSV_endpoints1_case[i]) ) %>%
      dplyr::summarise(n = n(),
                       mean = wtd.mean(D29FC, get(RSV_endpoints1_pw[i]) ), 
                       sd = sqrt( sum(get(RSV_endpoints1_pw[i])^2)*wtd.var(D29FC, get(RSV_endpoints1_pw[i]))/
                                    (sum(get(RSV_endpoints1_pw[i]))^2) ), 
                       .groups = "drop") %>%
      dplyr::mutate(fc_mean = 10^(mean),
                    fc_lower = 10^(mean - 1.96*sd),
                    fc_upper = 10^(mean + 1.96*sd) ) %>%
      dplyr::mutate(`mean (95% CI)` = paste0( format(fc_mean, digits = 1, nsmall = 1), 
                                              "\n(", 
                                              format(fc_lower, digits = 1, nsmall = 1), ", ", 
                                              format(fc_upper, digits = 1, nsmall = 1), ")")) %>%
      dplyr::mutate(marker = with(biomarker_types, marker3[PARAMCD == bmk_var])) %>%
      dplyr::select(-c(mean:fc_upper)) %>%
      dplyr::rename(group1 = ACTARM, 
                    group2 = `get(RSV_endpoints1_case[i])`) %>%
      dplyr::mutate(across(n, ~ format(.))) %>%
      tidyr::pivot_longer(cols = c(n, `mean (95% CI)`), 
                          names_to = "group3", 
                          values_to = "sum_stat")
    
    
    ## ratio of vaccine/pbo for D29 fold change by case 
    tmpdat_summary5 = tmpdat %>%
      dplyr::group_by(SUBJID) %>%
      dplyr::mutate(BaseValue = AVAL[1L], .before = "R2BASE") %>%
      dplyr::mutate(D29FC = AVAL - BaseValue, .before = "R2BASE") %>%
      dplyr::filter(AVISIT == "Day 29") %>%
      dplyr::group_by(get(RSV_endpoints1_case[i]) ) %>%
      dplyr::summarise(vaccine_pbo_ratio_mean = 
                         wtd.mean(D29FC[ACTARM == "mRNA-1345 50 ug"], get(RSV_endpoints1_pw[i])[ACTARM == "mRNA-1345 50 ug"]) -
                         wtd.mean(D29FC[ACTARM == "Placebo"], get(RSV_endpoints1_pw[i])[ACTARM == "Placebo"]), 
                       vaccine_pbo_ratio_sd = 
                         sqrt( sum(get(RSV_endpoints1_pw[i])[ACTARM == "mRNA-1345 50 ug"]^2)*
                                 wtd.var(D29FC[ACTARM == "mRNA-1345 50 ug"], 
                                         get(RSV_endpoints1_pw[i])[ACTARM == "mRNA-1345 50 ug"])/
                                 (sum(get(RSV_endpoints1_pw[i])[ACTARM == "mRNA-1345 50 ug"]))^2 +
                                 sum(get(RSV_endpoints1_pw[i])[ACTARM == "Placebo"]^2)*
                                 wtd.var(D29FC[ACTARM == "Placebo"], 
                                         get(RSV_endpoints1_pw[i])[ACTARM == "Placebo"])/
                                 (sum(get(RSV_endpoints1_pw[i])[ACTARM == "Placebo"]))^2 ) , 
                       .groups = "drop") %>%
      dplyr::mutate(vaccine_pbo_ratio_lower = vaccine_pbo_ratio_mean - 1.96*vaccine_pbo_ratio_sd,
                    vaccine_pbo_ratio_upper = vaccine_pbo_ratio_mean + 1.96*vaccine_pbo_ratio_sd ) %>%
      dplyr::mutate(`mean (95% CI)` = paste0( format(10^vaccine_pbo_ratio_mean, digits = 1, nsmall = 1), 
                                              "\n(", 
                                              format(10^vaccine_pbo_ratio_lower, digits = 1, nsmall = 1), ", ", 
                                              format(10^vaccine_pbo_ratio_upper, digits = 1, nsmall = 1), ")")) %>%
      dplyr::mutate(marker = with(biomarker_types, marker3[PARAMCD == bmk_var])) %>%
      dplyr::select(-c(vaccine_pbo_ratio_mean:vaccine_pbo_ratio_upper)) %>%
      dplyr::rename(group2 = `get(RSV_endpoints1_case[i])`,
                    sum_stat = `mean (95% CI)`) %>%
      dplyr::mutate(group1 = "Vaccine_PBO_Ratio",
                    group3 = "mean (95% CI)") 
    
    
    ## ratio of case/noncase for D29 fold change by arm 
    tmpdat_summary6 = tmpdat %>%
      dplyr::group_by(SUBJID) %>%
      dplyr::mutate(BaseValue = AVAL[1L], .before = "R2BASE") %>%
      dplyr::mutate(D29FC = AVAL - BaseValue, .before = "R2BASE") %>%
      dplyr::filter(AVISIT == "Day 29") %>%
      dplyr::group_by( ACTARM ) %>%
      dplyr::summarise(case_noncase_ratio_mean = 
                         wtd.mean(D29FC[get(RSV_endpoints1_case[i]) == "Case"], 
                                  get(RSV_endpoints1_pw[i])[get(RSV_endpoints1_case[i]) == "Case"]) -
                         wtd.mean(D29FC[get(RSV_endpoints1_case[i]) == "Non-Case"], 
                                  get(RSV_endpoints1_pw[i])[get(RSV_endpoints1_case[i]) == "Non-Case"]), 
                       case_noncase_ratio_sd = 
                         sqrt( sum(get(RSV_endpoints1_pw[i])[get(RSV_endpoints1_case[i]) == "Case"]^2)*
                                 wtd.var(D29FC[get(RSV_endpoints1_case[i]) == "Case"], 
                                         get(RSV_endpoints1_pw[i])[get(RSV_endpoints1_case[i]) == "Case"])/
                                 (sum(get(RSV_endpoints1_pw[i])[get(RSV_endpoints1_case[i]) == "Case"]))^2 +
                                 sum(get(RSV_endpoints1_pw[i])[get(RSV_endpoints1_case[i]) == "Non-Case"]^2)*
                                 wtd.var(D29FC[get(RSV_endpoints1_case[i]) == "Non-Case"], 
                                         get(RSV_endpoints1_pw[i])[get(RSV_endpoints1_case[i]) == "Non-Case"])/
                                 (sum(get(RSV_endpoints1_pw[i])[get(RSV_endpoints1_case[i]) == "Non-Case"]))^2 ) , 
                       .groups = "drop") %>%
      dplyr::mutate(case_noncase_ratio_lower = case_noncase_ratio_mean - 1.96*case_noncase_ratio_sd,
                    case_noncase_ratio_upper = case_noncase_ratio_mean + 1.96*case_noncase_ratio_sd ) %>%
      dplyr::mutate(`mean (95% CI)` = paste0( format(10^case_noncase_ratio_mean, digits = 1, nsmall = 1), 
                                              "\n(", 
                                              format(10^case_noncase_ratio_lower, digits = 1, nsmall = 1), ", ", 
                                              format(10^case_noncase_ratio_upper, digits = 1, nsmall = 1), ")")) %>%
      dplyr::mutate(marker = with(biomarker_types, marker3[PARAMCD == bmk_var])) %>%
      dplyr::select(-c(case_noncase_ratio_mean:case_noncase_ratio_upper)) %>%
      dplyr::rename(group1 = ACTARM, 
                    sum_stat = `mean (95% CI)`) %>%
      dplyr::mutate(group2 = "Case_NonCase_Ratio",
                    group3 = "FC (95% CI)")
    
    
    ## merge the fold change summary and replace the actual number of case/non-case with 
    ## the overall number of case/non-case in D29 case-cohort set 
    tmpdat_summary_456 = bind_rows(tmpdat_summary4, tmpdat_summary5, tmpdat_summary6) %>%
      dplyr::filter(group3 != "n") %>%
      dplyr::bind_rows(nstat %>% 
                         dplyr::select(-n) %>%
                         dplyr::rename(group2 = group3, 
                                       group3 = group2)) %>%
      dplyr::mutate(across(group1, ~ factor(., levels = c("mRNA-1345 50 ug", "Placebo", "Vaccine_PBO_Ratio") ))) %>%
      dplyr::mutate(across(group2, ~ factor(., levels = c("Case", "Non-Case", "Case_NonCase_Ratio") ))) %>%
      dplyr::mutate(across(group3, ~ factor(., levels = c("n", "mean (95% CI)", "FC (95% CI)"))))
    
    tmp_FoldMarker_summary_list[[bmk_var]] = tmpdat_summary_456
    #===============================================================================================================#
  }
  
  Marker_summary_list[[ RSV_endpoints1[i] ]] = tmp_Marker_summary_list
  FoldMarker_summary_list[[ RSV_endpoints1[i] ]] = tmp_FoldMarker_summary_list
  
}


## baseline and D29 antibody marker summary for RSV-LRTD2+ endpoint

do.call(rbind, Marker_summary_list[[ RSV_endpoints1[1] ]]) %>%
  dplyr::mutate(across(marker, ~ factor(.,
                                        levels = biomarker_types$marker3,
                                        labels = paste0(biomarker_types$marker3,
                                                        "\n(", marker_units, ")") ) ) ) %>%
  tabulator(.,
            rows = c("marker", "group1"),
            columns = c("group3", "group2"),
            `summary` = as_paragraph(sum_stat)) %>%
  as_flextable(sep_w = 0) %>%
  labelizor(labels = c(marker = "Immunologic \nMarker",
                       group1 = "Treatment Group or\nRatio of GM",
                       Case = paste0("Cases \n GMC or GMT", "\n (95% CI)"),
                       `Non-Case` = paste0("Non-Cases \n GMC or GMT", "\n (95% CI)"),
                       Vaccine_PBO_Ratio = "Ratio of GM \n (mRNA-1345 50 ug/Placebo) \n (95% CI)",
                       Case_NonCase_Ratio = "Ratio of GM \n (Cases/Non-Cases) \n (95% CI)",
                       Baseline = "Baseline",
                       `Day 29` = "Day 29")) %>%
  fontsize(., size = 8, part = "header") %>%
  fontsize(., size = 6, part = "body") %>%
  autofit(., add_w = -0.02, add_h = -0.02) %>%
  set_caption(., caption =
                as_paragraph(as_chunk(paste("Baseline and Day 29 antibody marker",
                                            "geometric mean titer (GMT) or concentration level (GMC) by", 
                                            "Case/Non-Case strata and by mRNA-1345 50 ug and Placebo",
                                            "in the Day 29 case-cohort set for the endpoint", RSV_endpoints1_alias[1]),
                                      props = fp_text_default(font.family = "Latin Modern Roman", font.size = 9, bold = TRUE) ) ),
              fp_p = officer::fp_par(text.align = "left"),
              align_with_table = FALSE) %>%
  set_table_properties(align = "center", width = 1) %>%
  save_as_docx(., path = here::here("results/tables/Table_S5.docx"))

## baseline and D29 antibody marker summary for RSV-LRTD3+ endpoint

do.call(rbind, Marker_summary_list[[ RSV_endpoints1[2] ]]) %>%
  dplyr::mutate(across(marker, ~ factor(.,
                                        levels = biomarker_types$marker3,
                                        labels = paste0(biomarker_types$marker3,
                                                        "\n(", marker_units, ")") ) ) ) %>%
  tabulator(.,
            rows = c("marker", "group1"),
            columns = c("group3", "group2"),
            `summary` = as_paragraph(sum_stat)) %>%
  as_flextable(sep_w = 0) %>%
  labelizor(labels = c(marker = "Immunologic \nMarker",
                       group1 = "Treatment Group or\nRatio of GM",
                       Case = paste0("Cases \n GMC or GMT", "\n (95% CI)"),
                       `Non-Case` = paste0("Non-Cases \n GMC or GMT", "\n (95% CI)"),
                       Vaccine_PBO_Ratio = "Ratio of GM \n (mRNA-1345 50 ug/Placebo) \n (95% CI)",
                       Case_NonCase_Ratio = "Ratio of GM \n (Cases/Non-Cases) \n (95% CI)",
                       Baseline = "Baseline",
                       `Day 29` = "Day 29")) %>%
  fontsize(., size = 8, part = "header") %>%
  fontsize(., size = 6, part = "body") %>%
  autofit(., add_w = -0.02, add_h = -0.02) %>%
  set_caption(., caption =
                as_paragraph(as_chunk(paste("Baseline and Day 29 antibody marker",
                                            "geometric mean titer (GMT) or concentration level (GMC) by", 
                                            "Case/Non-Case strata and by mRNA-1345 50 ug and Placebo",
                                            "in the Day 29 case-cohort set for the endpoint", RSV_endpoints1_alias[2]),
                                      props = fp_text_default(font.family = "Latin Modern Roman", font.size = 9, bold = TRUE) ) ),
              fp_p = officer::fp_par(text.align = "left"),
              align_with_table = FALSE) %>%
  set_table_properties(align = "center", width = 1) %>%
  save_as_docx(., path = here::here("results/tables/Table_S6.docx"))

## baseline and D29 antibody marker summary for RSV-ARD endpoint

do.call(rbind, Marker_summary_list[[ RSV_endpoints1[3] ]]) %>%
  dplyr::mutate(across(marker, ~ factor(.,
                                        levels = biomarker_types$marker3,
                                        labels = paste0(biomarker_types$marker3,
                                                        "\n(", marker_units, ")") ) ) ) %>%
  tabulator(.,
            rows = c("marker", "group1"),
            columns = c("group3", "group2"),
            `summary` = as_paragraph(sum_stat)) %>%
  as_flextable(sep_w = 0) %>%
  labelizor(labels = c(marker = "Immunologic \nMarker",
                       group1 = "Treatment Group or\nRatio of GM",
                       Case = paste0("Cases \n GMC or GMT", "\n (95% CI)"),
                       `Non-Case` = paste0("Non-Cases \n GMC or GMT", "\n (95% CI)"),
                       Vaccine_PBO_Ratio = "Ratio of GM \n (mRNA-1345 50 ug/Placebo) \n (95% CI)",
                       Case_NonCase_Ratio = "Ratio of GM \n (Cases/Non-Cases) \n (95% CI)",
                       Baseline = "Baseline",
                       `Day 29` = "Day 29")) %>%
  fontsize(., size = 8, part = "header") %>%
  fontsize(., size = 6, part = "body") %>%
  autofit(., add_w = -0.02, add_h = -0.02) %>%
  set_caption(., caption =
                as_paragraph(as_chunk(paste("Baseline and Day 29 antibody marker",
                                            "geometric mean titer (GMT) or concentration level (GMC) by", 
                                            "Case/Non-Case strata and by mRNA-1345 50 ug and Placebo",
                                            "in the Day 29 case-cohort set for the endpoint", RSV_endpoints1_alias[3]),
                                      props = fp_text_default(font.family = "Latin Modern Roman", font.size = 9, bold = TRUE) ) ),
              fp_p = officer::fp_par(text.align = "left"),
              align_with_table = FALSE) %>%
  set_table_properties(align = "center", width = 1) %>%
  save_as_docx(., path = here::here("results/tables/Table_S7.docx"))


## fold-rise antibody marker summary for RSV-LRTD2+ endpoint

do.call(rbind, FoldMarker_summary_list[[ RSV_endpoints1[1] ]]) %>%
  dplyr::mutate(across(marker, ~ factor(., 
                                        levels = biomarker_types$marker3,
                                        labels = paste0(biomarker_types$marker3, 
                                                        "\n(", marker_units, ")") ) ) ) %>%
  tabulator(., 
            rows = c("marker", "group1"),
            columns = c("group2", "group3"),
            `summary` = as_paragraph(sum_stat)) %>%
  as_flextable(sep_w = 0) %>% 
  labelizor(labels = c(marker = "Immunologic \nMarker",
                       group1 = "Treatment Group or\nRatio of GM",
                       Case = paste0("Cases \n Fold-Change", "\n (95% CI)"),
                       `Non-Case` = paste0("Non-Cases \n Fold-Change", "\n (95% CI)"),
                       Vaccine_PBO_Ratio = "Ratio of Fold-Change \n (mRNA-1345 50 ug/Placebo) \n (95% CI)",
                       Case_NonCase_Ratio = "Ratio of Fold-Change \n (Cases/Non-Cases) \n (95% CI)") ) %>%
  fontsize(., size = 9, part = "header") %>%
  fontsize(., size = 7, part = "body") %>%
  autofit(., add_w = -0.02, add_h = -0.02) %>%
  set_caption(., caption = as_paragraph(as_chunk(paste("Fold-Change of antibody marker at Day 29/at Baseline", 
                                                       "geometric means by", 
                                                       "Case/Non-Case strata and by mRNA-1345 50 ug and Placebo",
                                                       "in the Day 29 case-cohort set for the endpoint", RSV_endpoints1_alias[1]), 
                                                 props = fp_text_default(font.family = "Latin Modern Roman", font.size = 9, bold = TRUE) ) ),
              fp_p = officer::fp_par(text.align = "left"), 
              align_with_table = FALSE) %>%
  set_table_properties(align = "center", width = 1) %>%
  save_as_docx(., path = here::here("results/tables/Table_S12.docx"))

## fold-rise antibody marker summary for RSV-LRTD3+ endpoint

do.call(rbind, FoldMarker_summary_list[[ RSV_endpoints1[2] ]]) %>%
  dplyr::mutate(across(marker, ~ factor(., 
                                        levels = biomarker_types$marker3,
                                        labels = paste0(biomarker_types$marker3, 
                                                        "\n(", marker_units, ")") ) ) ) %>%
  tabulator(., 
            rows = c("marker", "group1"),
            columns = c("group2", "group3"),
            `summary` = as_paragraph(sum_stat)) %>%
  as_flextable(sep_w = 0) %>% 
  labelizor(labels = c(marker = "Immunologic \nMarker",
                       group1 = "Treatment Group or\nRatio of GM",
                       Case = paste0("Cases \n Fold-Change", "\n (95% CI)"),
                       `Non-Case` = paste0("Non-Cases \n Fold-Change", "\n (95% CI)"),
                       Vaccine_PBO_Ratio = "Ratio of Fold-Change \n (mRNA-1345 50 ug/Placebo) \n (95% CI)",
                       Case_NonCase_Ratio = "Ratio of Fold-Change \n (Cases/Non-Cases) \n (95% CI)") ) %>%
  fontsize(., size = 9, part = "header") %>%
  fontsize(., size = 7, part = "body") %>%
  autofit(., add_w = -0.02, add_h = -0.02) %>%
  set_caption(., caption = as_paragraph(as_chunk(paste("Fold-Change of antibody marker at Day 29/at Baseline", 
                                                       "geometric means by", 
                                                       "Case/Non-Case strata and by mRNA-1345 50 ug and Placebo",
                                                       "in the Day 29 case-cohort set for the endpoint", RSV_endpoints1_alias[2]), 
                                                 props = fp_text_default(font.family = "Latin Modern Roman", font.size = 9, bold = TRUE) ) ),
              fp_p = officer::fp_par(text.align = "left"), 
              align_with_table = FALSE) %>%
  set_table_properties(align = "center", width = 1) %>%
  save_as_docx(., path = here::here("results/tables/Table_S13.docx"))

## fold-rise antibody marker summary for RSV-ARD endpoint

do.call(rbind, FoldMarker_summary_list[[ RSV_endpoints1[3] ]]) %>%
  dplyr::mutate(across(marker, ~ factor(., 
                                        levels = biomarker_types$marker3,
                                        labels = paste0(biomarker_types$marker3, 
                                                        "\n(", marker_units, ")") ) ) ) %>%
  tabulator(., 
            rows = c("marker", "group1"),
            columns = c("group2", "group3"),
            `summary` = as_paragraph(sum_stat)) %>%
  as_flextable(sep_w = 0) %>% 
  labelizor(labels = c(marker = "Immunologic \nMarker",
                       group1 = "Treatment Group or\nRatio of GM",
                       Case = paste0("Cases \n Fold-Change", "\n (95% CI)"),
                       `Non-Case` = paste0("Non-Cases \n Fold-Change", "\n (95% CI)"),
                       Vaccine_PBO_Ratio = "Ratio of Fold-Change \n (mRNA-1345 50 ug/Placebo) \n (95% CI)",
                       Case_NonCase_Ratio = "Ratio of Fold-Change \n (Cases/Non-Cases) \n (95% CI)") ) %>%
  fontsize(., size = 9, part = "header") %>%
  fontsize(., size = 7, part = "body") %>%
  autofit(., add_w = -0.02, add_h = -0.02) %>%
  set_caption(., caption = as_paragraph(as_chunk(paste("Fold-Change of antibody marker at Day 29/at Baseline", 
                                                       "geometric means by", 
                                                       "Case/Non-Case strata and by mRNA-1345 50 ug and Placebo",
                                                       "in the Day 29 case-cohort set for the endpoint", RSV_endpoints1_alias[3]), 
                                                 props = fp_text_default(font.family = "Latin Modern Roman", font.size = 9, bold = TRUE) ) ),
              fp_p = officer::fp_par(text.align = "left"), 
              align_with_table = FALSE) %>%
  set_table_properties(align = "center", width = 1) %>%
  save_as_docx(., path = here::here("results/tables/Table_S14.docx"))
