# Supplementary material for: Immune correlates analysis of mRNA-1345 RSV vaccine efficacy clinical trial
Source: Nat Commun. 2025 Jul 3;16:6118. doi: 10.1038/s41467-025-61153-x (PMC12229610; doi:10.1038/s41467-025-61153-x)
Supplement: Supplementary file 4 — Supplementary Code 1 [file 41467_2025_61153_MOESM4_ESM.zip › Supplementary Code 1/code/05_P301_CoR_Part1.R]

#==============================================================================#
# This file generates summary Cox-based model summary tables including 
#    1). Covariate-adjusted HR per 10-fold increase in each Day 29 
#        antibody marker level for each RSV endpoint
#    2). Interaction effect of Day 29 marker and vaccine group for each RSV
#        endpoint
#    3). Covariate-adjusted HR per each tertile in vaccine group vs placebo
#        for each RSV endpoint
#    4). Covariate-adjusted HR per 10-fold increase in each Day 29 antibody marker 
#        level for each RSV subtype endpoint 
#
# Copyright (c) 2025 ModernaTX, Inc. 
#==============================================================================#

source(here::here("common/RSV_common.R"))

#==================================================#
# Interaction analysis 
#==================================================#

Inter_ARM_Marker_list = vector("list", length = length(RSV_endpoints1))
names(Inter_ARM_Marker_list) = RSV_endpoints1_alias

for (i in 1:length(RSV_endpoints1)) {
  
  tmpdata = Day29_marker_efficacy_dat %>% 
    dplyr::filter(get(RSV_endpoints1_PriorInfect[i]) == "N") 
  
  time = "tstart"
  time2 = RSV_endpoints1_tstop[i]
  event = RSV_endpoints1_casen[i]
  weights = RSV_endpoints1_pw[i]
  arm = "ACTARM"
  bsl_vars = c("STRATFCT")
  bsl_risk_vars = c(RSV_endpoints1_riskscore[i])
  
  tmp_svydesign = svydesign(id = ~ 1, weights = as.formula(paste("~", weights)), data = tmpdata)
  
  for (j in 1:length(core_markers)) {
    
    bmk_var = core_markers[j]
    
    ## fit the model with arm + marker 
    tmp_svycoxph_formula = as.formula(paste0("Surv(", time, ",", time2, ",", event, ")", " ~ ",
                                             paste(bmk_var, arm, sep = "*", collapse = "+"), " + ",
                                             paste(c(bsl_vars), collapse = "+"), " + ",
                                             paste0("scale(", bsl_risk_vars, ")", collapse = " + ") ) )
    
    tmp_svycoxph = svycoxph(tmp_svycoxph_formula, design = tmp_svydesign)
    
    tmp_inter_arm_marker_pvalue = getFixedEf(tmp_svycoxph, exp = TRUE, robust = TRUE) %>%
      data.frame() %>%
      `colnames<-`(c("HR", "se", "lower", "upper", "pvalue")) %>%
      dplyr::select(pvalue) %>%
      tail(., 1) %>% as.numeric()
    
    Inter_ARM_Marker_list[[i]] = append(Inter_ARM_Marker_list[[i]], tmp_inter_arm_marker_pvalue)
    
  }
}


## print the pvalues for the interaction term for each endpoint  
do.call(cbind, Inter_ARM_Marker_list) %>%
  data.frame(check.names = FALSE) %>%
  `colnames<-`(paste(RSV_endpoints1, "pvalue", sep = "_")) %>%
  dplyr::mutate(TLRD12M2_pvalue_adjust = p.adjust(TLRD12M2_pvalue, method = "hommel"), 
                .after = TLRD12M2_pvalue) %>%
  dplyr::mutate(TLRD12M3_pvalue_adjust = p.adjust(TLRD12M3_pvalue, method = "hommel"), 
                .after = TLRD12M3_pvalue) %>%
  dplyr::mutate(TARD12M_pvalue_adjust = p.adjust(TARD12M_pvalue, method = "hommel"), 
                .after = TARD12M_pvalue) %>%
  dplyr::mutate(`Interaction Term` = paste("Treatment", biomarker_types$marker3, sep = "*"),
                .before = 1) %>%
  dplyr::mutate_if(is.numeric, ~ sprintf("%.3f", .)) %>%
  regulartable() %>%
  labelizor(labels = c(TLRD12M2_pvalue = "P-value\n(2-Sided)",
                       TLRD12M2_pvalue_adjust = "FWER\nAdjusted\nP-value",
                       TLRD12M3_pvalue = "P-value\n(2-Sided)",
                       TLRD12M3_pvalue_adjust = "FWER\nAdjusted\nP-value",
                       TARD12M_pvalue = "P-value\n(2-Sided)",
                       TARD12M_pvalue_adjust = "FWER\nAdjusted\nP-value")) %>%
  add_header_row(., values = c("", RSV_endpoints1_alias), colwidths = c(1,2,2,2)) %>%
  align(., j = 2:6, align = "center", part = "all") %>%
  valign(., i = 2, valign = "bottom", part = "header") %>%
  colformat_double(digits = 4, na_str = "NA") %>%
  fontsize(., size = 9, part = "header") %>%
  fontsize(., size = 8, part = "body") %>%
  bold(., part = "header") %>%
  autofit(., add_w = 0, add_h = -0.02) %>%
  border_remove(.) %>%
  hline_top(., part = "header") %>%
  hline(., i = 1, j = 2:6, part = "header") %>%
  hline(., i = 2, part = "header") %>%
  hline(., i = 4, part = "body") %>%
  set_caption(as_paragraph(
    as_chunk("Interaction analysis between each antibody marker (RSV-A nAb, RSV-B nAb, RSV Pre-F IgG Ab, RSV Post-F IgG Ab) and the treatment in placebo and vaccine recipients in Day 29 case-cohort set for each clinical endpoint RSV-LRTD 2+, RSV-LRTD 3+, and RSV-ARD. IPS-weighted Cox PH regression model was applied to fit each RSV endpoint by the treatment, an individual antibody marker, and the interaction of treatment and the individual antibody marker, adjusted by the baseline risk factors including Age, RSV-LRTD At-Risk, and baseline risk score. FWER is calculated by hommel's method.",
             props = fp_text_default(font.family = "Latin Modern Roman", font.size = 11, bold = TRUE) ) ) ) %>%
  save_as_docx(., path = here::here("results/tables/Table_S9.docx"))

#===================================================#
# D29 Cox-based model summary for each RSV endpoint 
#===================================================#

D29ctn_vaccine_summary_list = D29cat_vaccine_summary_list = list(NULL)

for (i in 1:length(RSV_endpoints1)) {
  
  cat("#### For", RSV_endpoints1_alias[i], "\n")
  
  tmpdata = Day29_marker_efficacy_dat %>% 
    dplyr::filter(get(RSV_endpoints1_PriorInfect[i]) == "N") 
  
  tmpdata0 = tmpdata %>% dplyr::filter(ACTARM == "Placebo")
  
  tmpdata1 = tmpdata %>% 
    dplyr::filter(ACTARM == "mRNA-1345 50 ug") %>%
    CoP_categorize_vars(., bmk_var = core_markers, cut_values = c(1/3, 2/3), weights = RSV_endpoints1_pw[i])
  
  tmpdata_vaccine_pbo = bind_rows(tmpdata0, tmpdata1) %>%
    dplyr::mutate(across(LRSVANC_S:LRSVPTIG_S, ~ case_when(is.na(.) & ACTARM == "Placebo" ~ "Placebo", 
                                                           TRUE ~ .) ) ) %>%
    dplyr::mutate(across(LRSVANC_S:LRSVPTIG_S, function(t) {
      ulevels = unique(t)
      
      ulevels2 = c(ulevels[grepl("placebo", ulevels, ignore.case = TRUE)],
                   ulevels[grepl("low", ulevels, ignore.case = TRUE)],
                   ulevels[grepl("med", ulevels, ignore.case = TRUE)],
                   ulevels[grepl("high", ulevels, ignore.case = TRUE)])
      
      factor(t, levels = ulevels2)} ) )
  
  
  #=============================================================================#
  # Derive the coxph model summary in the vaccine group 
  #=============================================================================#
  D29cat_vaccine_summary = CoP_coxph(data = tmpdata_vaccine_pbo,
                                     time = "tstart",
                                     time2 = RSV_endpoints1_tstop[i],
                                     event = RSV_endpoints1_casen[i],
                                     tstart0 = 0,  
                                     tstop0 = RSV_endpoints1_maxtime[i],
                                     arm = "ACTARM",
                                     bmk_vars = core_markers,
                                     bsl_vars = c("STRATFCT"),
                                     bsl_risk_vars = RSV_endpoints1_riskscore[i],
                                     weights = RSV_endpoints1_pw[i],
                                     calendar_time_scale = FALSE,
                                     arm_control = "Placebo",
                                     bmk_var_type = "categorical")
  
  D29ctn_vaccine_summary = CoP_coxph(data = tmpdata_vaccine_pbo,
                                     time = "tstart",
                                     time2 = RSV_endpoints1_tstop[i],
                                     event = RSV_endpoints1_casen[i],
                                     tstart0 = 0,
                                     tstop0 = RSV_endpoints1_maxtime[i],
                                     arm = "ACTARM",
                                     bmk_vars = core_markers,
                                     bsl_vars = c("STRATFCT"),
                                     bsl_risk_vars = RSV_endpoints1_riskscore[i],
                                     weights = RSV_endpoints1_pw[i],
                                     calendar_time_scale = FALSE,
                                     arm_control = "Placebo",
                                     bmk_var_type = "continuous")
  
  D29ctn_vaccine_summary_list[[i]] = D29ctn_vaccine_summary
  D29cat_vaccine_summary_list[[i]] = D29cat_vaccine_summary
  
}


## continuous D29 antibody marker summary

do.call(rbind, D29ctn_vaccine_summary_list) %>%
  dplyr::mutate(Endpoint = c(c(RSV_endpoints1_alias[1], rep("",4)),
                             c(RSV_endpoints1_alias[2], rep("",4)),
                             c(RSV_endpoints1_alias[3], rep("",4)) ),
                .before = 1) %>%
  dplyr::mutate(across(c(HR, `95% CI`), ~ case_when(is.na(.) ~ "", 
                                                    TRUE ~ .) ) ) %>%
  dplyr::mutate(HR_sum = paste(HR, `95% CI`, sep = "    "), .before = "pvalue") %>%
  dplyr::select(-c(HR, `95% CI`)) %>%
  rename(`  Case_Risk` = "No.Cases/No.At-Risk",
         `Hazard Ratio per \n10-Fold Increase\nPoint Est. (95% CI)` = "HR_sum",
         `P-value\n(2-Sided)` = "pvalue",
         `pvalue2` = "pvalue_adjust") %>%
  regulartable() %>%
  colformat_double(., digits = 4, na_str = "NA") %>%
  align(., j = c(3:7), align = "center", part = "body") %>%
  align(., j = c(3:7), align = "center", part = "header") %>% 
  valign(., valign = "bottom", part = "header") %>%
  hline(., i = 5, part = "body", border = fp_border(width = 1.25)) %>%
  hline(., i = 10, part = "body", border = fp_border(width = 1.25)) %>%
  bold(., part = "header") %>%
  fontsize(., size = 9, part = "header") %>%
  fontsize(., size = 8, part = "body") %>%
  autofit(., add_w = -0.01, add_h = -0.02) %>%
  labelizor(labels = c(`  Case_Risk` = "No.Cases/\nNo.At-Risk",
                       `pvalue2` = "FWER\nAdjusted\nP-value")) %>%
  footnote(., 
           i = 1, j = c(1, 3, 7),
           value = as_paragraph(as_chunk(c(
             "Age, LRTD At-Risk, and baseline risk score are adjusted in the Cox PH model. The maximum failure event time post Day 29 visit is 345 days.",
             "No.Cases: Estimated number of participants receiving vaccine or placebo with a per-protocol specified RSV event during the 345 days post Day 29 visit. No.At-Risk: Estimated number of participants receiving vaccine or placebo not experiencing the per-protocol specified RSV event by 7 days post Day 29 visit. The estimated No.Cases and No.At-Risk is slightly different due to the variability of the number of participants with observed eligible antibody marker data.",
             "FWER (family-wise error rate)-adjusted are calculated using the hommel method."
           ), props = fp_text_default(font.size = 8) ) ), 
           ref_symbols = c(" ","*", "\u2020"),
           part = "header", inline = FALSE) %>%
  set_caption(., 
              caption = as_paragraph(as_chunk(
                "Covariate-adjusted hazard ratios of each RSV endpoint per 10-fold increase in each Day 29 immune response antibody marker in placebo and vaccine recipients in Day 29 case-cohort set. Baseline covariates Age, LRTD At-Risk, and baseline risk score are adjusted in the IPS-Weighted Cox PH regression model."
                , props = fp_text_default(font.family = "Latin Modern Roman", font.size = 10, bold = TRUE))
              ),
              fp_p = officer::fp_par(text.align = "left"),
              align_with_table = FALSE) %>%
  save_as_docx(., path = here::here("results/tables/Table_S8.docx"))

## categorical D29 antibody marker summary

do.call(rbind, D29cat_vaccine_summary_list) %>%
  dplyr::mutate(Endpoint = c(c(RSV_endpoints1_alias[1], rep("",12)),
                             c(RSV_endpoints1_alias[2], rep("",12)),
                             c(RSV_endpoints1_alias[3], rep("",12)) ),
                .before = 1) %>%
  dplyr::mutate(across(c(HR, `95% CI`), ~ case_when(is.na(.) ~ "", 
                                                    TRUE ~ .) ) ) %>%
  dplyr::mutate(HR_sum = paste(HR, `95% CI`, sep = "    "), .before = "pvalue") %>%
  dplyr::select(-c(HR, `95% CI`)) %>%
  rename(`  Case_Risk` = "No.Cases/No.At-Risk",
         `Hazard Ratio \nPoint Est. (95% CI)` = "HR_sum",
         `  P-value\n(2-Sided)` = "pvalue",
         `pvalue2` = "pvalue_adjust") %>%
  regulartable() %>%
  colformat_double(., digits = 4, na_str = "NA") %>%
  align(., j = c(4:8), align = "center", part = "body") %>%
  align(., j = c(3:8), align = "center", part = "header") %>%
  valign(., valign = "bottom", part = "header") %>%
  hline(., i = 13, part = "body", border = fp_border(width = 1.25)) %>%
  hline(., i = 26, part = "body", border = fp_border(width = 1.25)) %>%
  bold(., part = "header") %>%
  fontsize(., size = 8, part = "header") %>%
  fontsize(., size = 7, part = "body") %>%
  autofit(., add_w = -0.02, add_h = -0.02) %>%
  labelizor(labels = c(`  Case_Risk` = "No.Cases/\nNo.At-Risk",
                       `pvalue2` = "FWER\nAdjusted\nP-value")) %>%
  footnote(., 
           i = 1, j = c(1, 4, 8),
           value = as_paragraph(as_chunk(c(
             "Age, LRTD At-Risk, and baseline risk score are adjusted in the Cox PH model. The maximum failure event time post Day 29 visit is 345 days.",
             "No.Cases: Estimated number of participants receiving vaccine or placebo with a per-protocol specified RSV event during the 345 days post Day 29 visit. No.At-Risk: Estimated number of participants receiving vaccine or placebo not experiencing the per-protocol specified RSV event by 7 days post Day 29 visit. The estimated No.Cases and No.At-Risk is slightly different due to the variability of the number of participants with observed eligible antibody marker data.",
             "FWER (family-wise error rate)-adjusted p-values are calculated using the hommel method."
           ), props = fp_text_default(font.size = 7) ) ), 
           ref_symbols = c(" ","*", "\u2020"),
           part = "header", inline = FALSE) %>%
  set_caption(., 
              caption = as_paragraph(as_chunk(
                "Covariate-adjusted hazard ratios of each RSV endpoint in low, medium, and high tertiles of vaccine recipients by each Day 29 antibody marker compared to the placebo recipients in the Day 29 case-cohort set. Baseline covariates Age, LRTD At-Risk, and baseline risk score are adjusted in the IPS-Weighted Cox PH regression model."
                , props = fp_text_default(font.family = "Latin Modern Roman", font.size = 10, bold = TRUE))
              ),
              fp_p = officer::fp_par(text.align = "left"),
              align_with_table = FALSE) %>%
  save_as_docx(., path = here::here("results/tables/Table_S10.docx"))


#===========================================================#
# D29 Cox-based model summary for each RSV subtype endpoint
#===========================================================#

RSV_endpoints2 = c("TLR12M2A", "TLR12M2B",
                   "TLR12M3A", "TLR12M3B",
                   "TARD12MA", "TARD12MB")

RSV_endpoints2_STARTDT = paste(RSV_endpoints2, "STARTDT", sep = "_")
RSV_endpoints2_tstop = paste(RSV_endpoints2, "tstop", sep = "_")
RSV_endpoints2_ADT = paste(RSV_endpoints2, "ADT", sep = "_")
RSV_endpoints2_casen = paste(RSV_endpoints2, "casen", sep = "_")
RSV_endpoints2_pw = paste(RSV_endpoints2, "pw", sep = "_")
RSV_endpoints2_PriorInfect = paste(RSV_endpoints2, "PriorInfect", sep = "_")
RSV_endpoints2_riskscore = paste(RSV_endpoints2, "Riskscore", sep = "_")

## define RSV start date 
RSV_startdt_min = as.Date(min(RSV_endpoints1_tstart_date))

RSV_subtype_adtte = RSV_adtte %>%
  ## merge with tmp_adsl1 by subject and Day29DT  
  dplyr::filter(PARAMCD %in% RSV_endpoints2) %>%
  dplyr::select(SUBJID, ACTARM, PARAMCD, STARTDT, ADT, CNSR) %>%
  dplyr::mutate(casen = 1 - CNSR) %>%
  dplyr::select(-CNSR) %>%
  tidyr::pivot_wider(names_from = "PARAMCD", 
                     values_from = STARTDT:casen,
                     names_glue = "{PARAMCD}_{.value}",
                     names_vary = "fastest")

RSV_subtype_adtte2 = RSV_subtype_adtte %>%
  dplyr::inner_join(RSV_CoP_dat_merge %>% 
                      dplyr::select(SUBJID, D29DT), 
                    by = "SUBJID")

for (i in 1:length(RSV_endpoints2)) {
  
  RSV_subtype_adtte2 %<>%
    dplyr::mutate(!!RSV_endpoints2_tstop[i] := as.numeric(get(RSV_endpoints2_ADT[i]) - RSV_startdt_min) ) %>%
    dplyr::mutate(!!(RSV_endpoints2_PriorInfect[i]) := ifelse(between(get(RSV_endpoints2_ADT[i]), 
                                                                      get(RSV_endpoints2_STARTDT[i]), 
                                                                      D29DT + days(7) ), 
                                                              "Y", "N") )
}


## merge Day29 marker efficacy data with RSV subtype endpoints data
Day29_marker_efficacy_dat2 = Day29_marker_efficacy_dat %>%
  dplyr::inner_join(RSV_subtype_adtte2 %>% 
                      dplyr::select(-c(ACTARM, D29DT)), 
                    by = "SUBJID") %>%
  dplyr::mutate(TLR12M2A_Riskscore = TLRD12M2_Riskscore,
                TLR12M2B_Riskscore = TLRD12M2_Riskscore,
                TLR12M3A_Riskscore = TLRD12M3_Riskscore,
                TLR12M3B_Riskscore = TLRD12M3_Riskscore,
                TARD12MA_Riskscore = TARD12M_Riskscore,
                TARD12MB_Riskscore = TARD12M_Riskscore) %>%
  dplyr::mutate(TLR12M2A_pw = TLRD12M2_pw,
                TLR12M2B_pw = TLRD12M2_pw,
                TLR12M3A_pw = TLRD12M3_pw,
                TLR12M3B_pw = TLRD12M3_pw,
                TARD12MA_pw = TARD12M_pw,
                TARD12MB_pw = TARD12M_pw)


## RSV subtype endpoint analysis

RSVSubtype_D29ctn_model_summary_list = list(NULL)

for (i in 1:length(RSV_endpoints2)) {
  
  tmpdata = Day29_marker_efficacy_dat2 %>% 
    dplyr::filter(get(RSV_endpoints2_PriorInfect[i]) == "N") 
  
  #=============================================================================#
  # Derive the coxph model summary in the vaccine group 
  #=============================================================================#
  D29ctn_vaccine_summary = CoP_coxph(data = tmpdata,
                                     time = "tstart",
                                     time2 = RSV_endpoints2_tstop[i],
                                     event = RSV_endpoints2_casen[i],
                                     tstart0 = 0,
                                     tstop0 = 345,
                                     arm = "ACTARM",
                                     bmk_vars = core_markers,
                                     bsl_vars = c("STRATFCT"),
                                     bsl_risk_vars = RSV_endpoints2_riskscore[i],
                                     weights = RSV_endpoints2_pw[i],
                                     calendar_time_scale = FALSE,
                                     arm_control = "Placebo",
                                     bmk_var_type = "continuous")
  
  RSVSubtype_D29ctn_model_summary_list[[i]] = D29ctn_vaccine_summary
  
}


## RSV subtype endpoint summary table
do.call(rbind, RSVSubtype_D29ctn_model_summary_list) %>%
  dplyr::mutate(Endpoint = c(c("RSV-LRTD 2+\nRSV Subtype A", rep("", 4)),
                             c("RSV-LRTD 2+\nRSV Subtype B", rep("", 4)),
                             c("RSV-LRTD 3+\nRSV Subtype A", rep("", 4)),
                             c("RSV-LRTD 3+\nRSV Subtype B", rep("", 4)),
                             c("RSV-ARD\nRSV Subtype A", rep("", 4)),
                             c("RSV-ARD\nRSV Subtype B", rep("", 4)) ),
                .before = 1) %>%
  dplyr::mutate(across(c(HR, `95% CI`), ~ case_when(is.na(.) ~ "", 
                                                    TRUE ~ .) ) ) %>%
  dplyr::mutate(HR_sum = paste(HR, `95% CI`, sep = "    "), .before = "pvalue") %>%
  dplyr::select(-c(HR, `95% CI`)) %>%
  rename(`  Case_Risk` = "No.Cases/No.At-Risk",
         `Hazard Ratio per \n10-Fold Increase\nPoint Est. (95% CI)` = "HR_sum",
         `P-value\n(2-Sided)` = "pvalue",
         `pvalue2` = "pvalue_adjust") %>%
  regulartable() %>%
  colformat_double(., digits = 4, na_str = "NA") %>%
  merge_at(., i = 1:2, j = 1) %>%
  merge_at(., i = 6:7, j = 1) %>%
  merge_at(., i = 11:12, j = 1) %>%
  merge_at(., i = 16:17, j = 1) %>%
  merge_at(., i = 21:22, j = 1) %>%
  merge_at(., i = 26:27, j = 1) %>%
  align(., j = c(3:7), align = "center", part = "body") %>%
  align(., j = c(3:7), align = "center", part = "header") %>% 
  valign(., valign = "bottom", part = "header") %>%
  valign(., valign = "top", part = "body") %>%
  hline(., i = 5, part = "body", border = fp_border(width = 1.25)) %>%
  hline(., i = 10, part = "body", border = fp_border(width = 1.25)) %>%
  hline(., i = 15, part = "body", border = fp_border(width = 1.25)) %>%
  hline(., i = 20, part = "body", border = fp_border(width = 1.25)) %>%
  hline(., i = 25, part = "body", border = fp_border(width = 1.25)) %>%
  bold(., part = "header") %>%
  fontsize(., size = 9, part = "header") %>%
  fontsize(., size = 8, part = "body") %>%
  autofit(., add_w = -0.01, add_h = -0.02) %>%
  labelizor(labels = c(`  Case_Risk` = "No.Cases/\nNo.At-Risk",
                       `pvalue2` = "FWER\nAdjusted\nP-value")) %>%
  footnote(., 
           i = 1, j = c(1, 3, 7),
           value = as_paragraph(as_chunk(c(
             "Age, LRTD At-Risk, and baseline risk score are adjusted in the Cox PH model. The maximum failure event time post Day 29 visit is 345 days.",
             "No.Cases: Estimated number of participants receiving vaccine or placebo with a per-protocol specified RSV event during the 345 days post Day 29 visit. No.At-Risk: Estimated number of participants receiving vaccine or placebo not experiencing the per-protocol specified RSV event by 7 days post Day 29 visit. The estimated No.Cases and No.At-Risk is slightly different due to the variability of the number of participants with observed eligible antibody marker data.",
             "FWER (family-wise error rate)-adjusted are calculated using the hommel method."
           ), props = fp_text_default(font.size = 8) ) ), 
           ref_symbols = c(" ","*", "\u2020"),
           part = "header", inline = FALSE) %>%
  set_caption(., 
              caption = as_paragraph(as_chunk(
                "Covariate-adjusted hazard ratios of each RSV endpoint caused by RSV subtypes A and B per 10-fold increase in each Day 29 antibody marker in vaccine and placebo recipients in the Day 29 case-cohort set. Baseline covariates Age, LRTD At-Risk, and baseline risk score are adjusted in the IPSW-Cox model."
                , props = fp_text_default(font.family = "Latin Modern Roman", font.size = 10, bold = TRUE))
              ),
              fp_p = officer::fp_par(text.align = "left"),
              align_with_table = FALSE) %>%
  save_as_docx(., path = here::here("results/tables/Table_S11.docx"))


## RSV subtype endpoint summary forest plot

ARM_HR0 = NULL
ARM_HR_list = Marker_HR_list = ARM_Marker_HR_list = vector("list", length = length(RSV_endpoints2))
names(ARM_HR_list) = names(Marker_HR_list) = names(ARM_Marker_HR_list) = RSV_endpoints2

for (i in 1:length(RSV_endpoints2)) {
  
  tmpdata = Day29_marker_efficacy_dat2 %>% 
    dplyr::filter(get(RSV_endpoints2_PriorInfect[i]) == "N") 
  
  time = "tstart"
  time2 = RSV_endpoints2_tstop[i]
  event = RSV_endpoints2_casen[i]
  weights = RSV_endpoints2_pw[i]
  arm = "ACTARM"
  bsl_vars = c("STRATFCT")
  bsl_risk_vars = c(RSV_endpoints2_riskscore[i])
  
  tmp_svydesign = svydesign(id = ~ 1, weights = as.formula(paste("~", weights)), data = tmpdata)
  
  ## fit the model with arm only
  tmp_svycoxph_formula0 = as.formula(paste0("Surv(", time, ",", time2, ",", event, ")", " ~ ",
                                            paste(c( arm, bsl_vars), collapse = "+"), " + ",
                                            paste0("scale(", bsl_risk_vars, ")", collapse = "+") ) )
  
  tmp_svycoxph0 = svycoxph(tmp_svycoxph_formula0, design = tmp_svydesign)
  
  ARM_HR0 = dplyr::bind_rows(ARM_HR0,
                             getFixedEf(tmp_svycoxph0, exp = TRUE, robust = TRUE) %>%
                               data.frame() %>%
                               `colnames<-`(c("HR", "se", "lower", "upper", "pvalue")) %>%
                               dplyr::mutate(across(HR:upper, ~ round(., 2))) %>%
                               dplyr::mutate(across(pvalue, ~ round(., 3))) %>%
                               dplyr::mutate(summary = paste0(sprintf("%.2f", HR), " (", 
                                                              sprintf("%.2f", lower), ",", 
                                                              sprintf("%.2f", upper), ")"), .before = "se") %>%
                               dplyr::select(-c(se)) %>%
                               dplyr::slice(1) %>%
                               dplyr::mutate(Endpoint = RSV_endpoints2[i], .before = "HR") %>%
                               dplyr::mutate(Marker = "Treatment Group", .before = "HR") %>%
                               `rownames<-`(NULL) )
  
  for (j in 1:length(core_markers)) {
    
    bmk_var = core_markers[j]
    
    ## fit the model with arm + marker 
    tmp_svycoxph_formula = as.formula(paste0("Surv(", time, ",", time2, ",", event, ")", " ~ ",
                                             paste(c( bmk_var, arm, bsl_vars), collapse = "+"), " + ",
                                             paste0("scale(", bsl_risk_vars, ")", collapse = "+") ) )
    
    tmp_svycoxph = svycoxph(tmp_svycoxph_formula, design = tmp_svydesign)
    
    tmp_svycoxph_tab = getFixedEf(tmp_svycoxph, exp = TRUE, robust = TRUE) %>%
      data.frame() %>%
      `colnames<-`(c("HR", "se", "lower", "upper", "pvalue")) %>%
      dplyr::mutate(across(HR:upper, ~ round(., 2))) %>%
      dplyr::mutate(across(pvalue, ~ round(., 3))) %>%
      dplyr::mutate(summary = paste0(sprintf("%.2f", HR), " (", 
                                     sprintf("%.2f", lower), ",", 
                                     sprintf("%.2f", upper), ")"), .before = "se") %>%
      dplyr::select(-c(se))
    
    ## obtain the HR and pvalue for biomarker 
    Marker_HR_list[[i]] = dplyr::bind_rows(Marker_HR_list[[i]],
                                           tmp_svycoxph_tab %>%
                                             dplyr::slice(1) %>%
                                             dplyr::mutate(Marker = bmk_var, .before = "HR") %>%
                                             `rownames<-`(NULL) )
    
    ## obtain the HR and pvalue for treatment arm
    ARM_HR_list[[i]] = dplyr::bind_rows(ARM_HR_list[[i]],
                                        tmp_svycoxph_tab %>%
                                          dplyr::slice(2) %>%
                                          dplyr::mutate(Marker = bmk_var, .before = "HR") %>%
                                          `rownames<-`(NULL) )
    
  }
  
  ## add the marginal treatment effect
  ARM_HR_list[[i]] = dplyr::bind_rows(ARM_HR0 %>% dplyr::select(-Endpoint) %>% dplyr::slice(i),
                                      ARM_HR_list[[i]]) %>%
    dplyr::mutate(pvalue_adjust = p.adjust(pvalue, method = "hommel")) %>%
    dplyr::mutate(across(pvalue:pvalue_adjust, ~ case_when(. < 0.001 ~ "<0.001",
                                                           TRUE ~ sprintf("%.3f", .))))
  
  ## add the marginal treatment effect 
  Marker_HR_list[[i]] %<>% 
    dplyr::mutate(pvalue_adjust = p.adjust(pvalue, method = "hommel")) %>%
    dplyr::mutate(across(pvalue:pvalue_adjust, ~ case_when(. < 0.001 ~ "<0.001",
                                                           TRUE ~ sprintf("%.3f", .)))) %>%
    dplyr::add_row(Marker = "Treatment Group", .before = 1)
  
  
  ## merge the treatment and marker HR 
  ARM_Marker_HR_list[[i]] = ARM_HR_list[[i]] %>%
    dplyr::select(Marker, summary, pvalue, pvalue_adjust) %>%
    dplyr::mutate(Endpoint = RSV_endpoints2[i], .before = "Marker") %>%
    dplyr::mutate(CI1 = paste(rep(" ", 12), collapse = " "), .after = "summary") %>%
    dplyr::mutate(CI1_space = paste(rep(" ", 1), collapse = " "), .after = "pvalue_adjust") %>%
    dplyr::inner_join(Marker_HR_list[[i]] %>% 
                        dplyr::select(Marker, summary, pvalue, pvalue_adjust) %>%
                        dplyr::mutate(CI2 = paste(rep(" ", 14), collapse = " "), .after = "summary" ),
                      # dplyr::mutate(CI2_space = paste(rep(" ", 1), collapse = " "), .after = "pvalue_adjust")
                      by = "Marker")
  
}


## create the forest plot list for each endpoint
ARM_Marker_HR_frt_list = list(NULL)

for (i in 1:3) {
  
  ARM_Marker_HR_frt_list[[i]] = forestploter::forest( rbind(ARM_Marker_HR_list[[ 2*(i-1) + 1 ]], 
                                                            ARM_Marker_HR_list[[ 2*i ]]) %>%
                                                        dplyr::mutate(Endpoint = rep(c("RSV Subtype A", "RSV Subtype B"), c(5, 5)) ) %>%
                                                        dplyr::select(-Marker) %>%
                                                        dplyr::mutate(`Variable Set` = rep(c("Treatment", 
                                                                                             paste("Treatment", biomarker_types$marker3, sep = " + ")), 2),
                                                                      .after = "Endpoint") %>%
                                                        dplyr::mutate_all(~ case_when(is.na(.) ~ "", 
                                                                                      TRUE ~ .)) %>%
                                                        `colnames<-`(c(paste0("\n\n", RSV_endpoints1_alias[i]), "\n\nVariable Set*", 
                                                                       c("\n\nHR (95% CI)", "", "\nP-value\n(2-Sided)", "FWER-\nAdjusted\nP-value", ""),
                                                                       c("\n\nHR (95% CI)", "", "\nP-value\n(2-Sided)", "FWER-\nAdjusted\nP-value") ) ),
                                                      est = list(c(ARM_HR_list[[ 2*(i-1) + 1 ]]$HR, ARM_HR_list[[ 2*i ]]$HR),
                                                                 c(Marker_HR_list[[ 2*(i-1) + 1 ]]$HR, Marker_HR_list[[ 2*i ]]$HR) ),
                                                      lower = list(c(ARM_HR_list[[ 2*(i-1) + 1 ]]$lower, ARM_HR_list[[ 2*i ]]$lower),
                                                                   c(Marker_HR_list[[ 2*(i-1) + 1 ]]$lower, Marker_HR_list[[ 2*i ]]$lower) ),
                                                      upper = list(c(ARM_HR_list[[ 2*(i-1) + 1 ]]$upper, ARM_HR_list[[ 2*i ]]$upper),
                                                                   c(Marker_HR_list[[ 2*(i-1) + 1 ]]$upper, Marker_HR_list[[ 2*i ]]$upper) ),
                                                      ci_column = c(4, 9),
                                                      ref_line = c(1, 1),
                                                      xlim = list(c(0, 2), c(0, 1)),
                                                      ticks_at = list(c(0, 0.5, 1, 1.5, 2),
                                                                      c(0, 0.2, 0.4, 0.6, 0.8, 1)),
                                                      theme = tm) %>%
    edit_plot(., col = c(1, 2:11), which = "text", hjust = unit(0.5, "npc"), x = unit(0.5, "npc"), part = "header" ) %>%
    edit_plot(., col = c(1, 5, 6, 10, 11), which = "text", hjust = unit(0.5, "npc"), x = unit(0.5, "npc"), part = "body" ) %>%
    edit_plot(., row = 1:5, which = "background", gp = gpar(fill = alpha("grey80", 0.5))) %>%
    edit_plot(., row = 6:10, which = "background", gp = gpar(fill = alpha("grey90", 0.5))) %>%
    edit_plot(., row = c(1, 6), which = "background", gp = gpar(fill = alpha("yellow", 0.4))) %>%
    # edit_plot(., row = c(2, 4, 7, 9), which = "background", gp = gpar(fill = alpha("#00afef", 0.4))) %>%
    insert_text(., text = "Treatment", part = "header", col = 3:6, gp = gpar(fontface = "bold", fontsize = 10)) %>%
    ## add the second row header
    add_text(., text = "Day 29 Marker", part = "header", col = 8:11, row = 1, gp = gpar(fontface = "bold", fontsize = 10)) %>%
    ## add the border line 
    add_border(., row = 1, col = 3:6, part = "header") %>%
    add_border(., row = 1, col = 8:11, part = "header") %>%
    add_border(., row = 2, part = "header") %>%
    add_text(., 
             text = "Hazard Ratio\n\n", 
             col = 4,
             row = 12,
             just = "center",
             gp = gpar(fontsize = 10)) %>%
    add_text(., 
             text = "Hazard Ratio\n\n",
             # text = expression(paste(atop("Hazard Ratio\n","\n"))),
             col = 9,
             row = 12,
             just = "center",
             parse = TRUE,
             gp = gpar(fontsize = 10)) %>%
    add_text(., 
             text = "*Age, LRTD At-Risk, and baseline risk score are adjusted.",
             col = 1:2,
             row = 11,
             just = "left",
             parse = TRUE,
             gp = gpar(fontsize = 9))
  
}

ggarrange(plotlist = ARM_Marker_HR_frt_list,
          labels = letters[1:3],
          label.x = c(0.03, 0.03, 0.03),
          nrow = 3, ncol = 1, 
          font.label = list(size = 20)) %>%
  ggsave(., file = here::here("results/figures/Fig_S31.pdf"),
         width = 12, height = 11.5, units = "in", bg = "white", dpi = 400)
