# Supplementary material for: Immune correlates analysis of mRNA-1345 RSV vaccine efficacy clinical trial
Source: Nat Commun. 2025 Jul 3;16:6118. doi: 10.1038/s41467-025-61153-x (PMC12229610; doi:10.1038/s41467-025-61153-x)
Supplement: Supplementary file 4 — Supplementary Code 1 [file 41467_2025_61153_MOESM4_ESM.zip › Supplementary Code 1/code/05_P301_CoR_Part2.R]

#==============================================================================#
# This file generates CoR plots including 
#    1). Cumulative risk plot by each antibody marker for each RSV endpoint 
#    2). Instantaneous risk plot by each antibody marker for each RSV endpoint 
#
# Copyright (c) 2025 ModernaTX, Inc. 
#==============================================================================#

source(here::here("common/RSV_common.R"))

#=====================================================#
# cumulative/instantaneous risk plots 
#=====================================================#
tertile_riskplot_list1 = tertile_riskplot_list2 = NULL

for (i in 1:length(RSV_endpoints1)) {
  
  cat("#### For", RSV_endpoints1_alias[i], "\n")
  
  tmpdata = Day29_marker_efficacy_dat %>% 
    dplyr::filter(get(RSV_endpoints1_PriorInfect[i]) == "N") 
  
  tmpdata0 = tmpdata %>% dplyr::filter(ACTARM == "Placebo")
  
  tmpdata1 = tmpdata %>% 
    dplyr::filter(ACTARM == "mRNA-1345 50 ug") %>%
    CoP_categorize_vars(., bmk_var = core_markers, 
                        cut_values = c(1/3, 2/3), 
                        weights = RSV_endpoints1_pw[i],
                        bmk_unit = marker_units)
  
  tmpdata2 = bind_rows(tmpdata0, tmpdata1) %>%
    dplyr::mutate(across(LRSVANC_S:LRSVPTIG_S, ~ case_when(is.na(.) & ACTARM == "Placebo" ~ "Placebo", 
                                                           TRUE ~ paste("Vaccine", .)) ) ) %>%
    dplyr::mutate(across(LRSVANC_S:LRSVPTIG_S, function(t) {
      ulevels = unique(t)
      
      ulevels2 = c(ulevels[grepl("placebo", ulevels, ignore.case = TRUE)],
                   ulevels[grepl("low", ulevels, ignore.case = TRUE)],
                   ulevels[grepl("med", ulevels, ignore.case = TRUE)],
                   ulevels[grepl("high", ulevels, ignore.case = TRUE)])
      
      factor(t, levels = ulevels2)} ) )
  
  tmp_tertile_riskplot_list1 = tmp_tertile_riskplot_list2 = NULL
  
  for(bmk_var in core_markers){
    
    #============================================================================#
    # Derive the cumulative risk plot in the 2022-2023 RSV season 
    #============================================================================#
    
    cat("  -  The Cumulative risk through 345 Days post Day 29 Visit by ", with(biomarker_types, marker[PARAMCD == bmk_var]), ":\n")
    
    tmp_riskplot1 = CoP_riskplot(data = tmpdata2,
                                 time = "tstart",
                                 time2 = RSV_endpoints1_tstop[i],
                                 event = RSV_endpoints1_casen[i],
                                 bmk_var = paste(bmk_var, "S", sep = "_"),
                                 bsl_vars = c("STRATFCT"),
                                 bsl_risk_vars = RSV_endpoints1_riskscore[i],
                                 weights = RSV_endpoints1_pw[i],
                                 tstart0 = 0,
                                 tstop0 = RSV_endpoints1_maxtime[i],
                                 time_span = 0.25, 
                                 calendar_time_scale = FALSE,
                                 is_plot_instantaneous_hazard_rate = FALSE,
                                 risk_time = c(0.1, 90, 180, 270, RSV_endpoints1_maxtime[i]), 
                                 x_breaks = c(0, 90, 180, 270, RSV_endpoints1_maxtime[i]),
                                 y_breaks = scales::pretty_breaks(n = 6),
                                 x_limits = c(0, RSV_endpoints1_maxtime[i]),
                                 # y_limits = y_limits_list[[ RSV_endpoints1[i] ]],
                                 linetype = c(1, 1, 2, 3),
                                 x_tab_cap_pos = c(15, 55),
                                 grobs_widths = c(0.1, 1.25),
                                 xlab = "Days since Day 29 Visit",
                                 ylab = "Probability of RSV Through \n 345 Days Post Day 29 Visit",
                                 title = paste("Day 29", with(biomarker_types, marker[PARAMCD == bmk_var]) ) )
    
    tmp_tertile_riskplot_list1[[ bmk_var ]] = tmp_riskplot1
    
    cat("\n")
    
    cat(sprintf("  -  The Instantaneous Hazard Rate through %d Days post %s by ",
                RSV_endpoints1_time[i], format(as.Date(RSV_endpoints1_tstart_date[i]), format = "%B %d, %Y") ), 
        with(biomarker_types, marker[PARAMCD == bmk_var]), ":\n")
    
    tmp_riskplot2 = CoP_riskplot(data = tmpdata2,
                                 time = "tstart",
                                 time2 = RSV_endpoints1_tstop[i],
                                 event = RSV_endpoints1_casen[i],
                                 bmk_var = paste(bmk_var, "S", sep = "_"),
                                 bsl_vars = c("STRATFCT"),
                                 bsl_risk_vars = RSV_endpoints1_riskscore[i],
                                 weights = RSV_endpoints1_pw[i],
                                 tstart0 = 0,
                                 tstop0 = RSV_endpoints1_time[i],
                                 time_span = 0.25, 
                                 calendar_time_scale = TRUE,
                                 is_plot_instantaneous_hazard_rate = TRUE,
                                 risk_time = c(0.1, 120, 240, 360, RSV_endpoints1_time[i]),
                                 x_breaks = c(0, 120, 240, 360, RSV_endpoints1_time[i]),
                                 y_breaks = scales::pretty_breaks(n = 6),
                                 x_limits = c(0, RSV_endpoints1_time[i]),
                                 # y_limits = y_limits_list[[ RSV_endpoints1[i] ]],
                                 linetype = c(1, 1, 2, 3),
                                 xlab = paste("Days since", format(as.Date(RSV_endpoints1_tstart_date[i]), format = "%B %d, %Y")),
                                 ylab = paste("Instantaneous Hazard Rate Per 100,000 Through \n 503 Days Post",
                                              format(as.Date(RSV_endpoints1_tstart_date[i]), format = "%B %d, %Y")),
                                 title = paste("Day 29", with(biomarker_types, marker[PARAMCD == bmk_var]) ) )
    
    tmp_tertile_riskplot_list2[[ bmk_var ]] = tmp_riskplot2
    
    cat("\n")
  }
  
  tertile_riskplot_list1[[ RSV_endpoints1[i] ]] = tmp_tertile_riskplot_list1
  tertile_riskplot_list2[[ RSV_endpoints1[i] ]] = tmp_tertile_riskplot_list2
  
  cat("\n")
}


## summarize CoR plots 
cum_riskplot_order = c(17, 18, 19)
inst_riskplot_order = c(20, 21, 22)

for (i in 1:length(RSV_endpoints1)) {
  
  ## save the cumulative risk plot post Day 29 visit
  ggarrange(plotlist = list(tertile_riskplot_list1[[i]]$LRSVANC$riskplot,
                            tertile_riskplot_list1[[i]]$LRSVBNC$riskplot,
                            tertile_riskplot_list1[[i]]$LRSVPRIG$riskplot,
                            tertile_riskplot_list1[[i]]$LRSVPTIG$riskplot),
            nrow = 2, ncol = 2, labels = letters[1:4], 
            label.x = 0.1, label.y = 0.975,
            font.label = list(size = 36)) %>% 
    ggsave(., file = here::here(paste0("results/figures/", 
                                       paste0("Fig_S", cum_riskplot_order[i], ".pdf"))),
           width = 36, height = 32, units = "in", bg = "white", dpi = 400)
  
  ## save the instantaneous hazard rate plot 
  ggarrange(plotlist = list(tertile_riskplot_list2[[i]]$LRSVANC$riskplot,
                            tertile_riskplot_list2[[i]]$LRSVBNC$riskplot,
                            tertile_riskplot_list2[[i]]$LRSVPRIG$riskplot,
                            tertile_riskplot_list2[[i]]$LRSVPTIG$riskplot),
            nrow = 2, ncol = 2, labels = letters[1:4], 
            label.x = 0.025, label.y = 0.975,
            font.label = list(size = 36)) %>% 
    ggsave(., file = here::here(paste0("results/figures/", 
                                       paste0("Fig_S", inst_riskplot_order[i], ".pdf"))),
           width = 32, height = 20, units = "in", bg = "white", dpi = 400)
  
}


## save the cum risk plot data in source data folder 
for (i in 1:length(RSV_endpoints1)) {
  
  df_list = list(tertile_riskplot_list1[[i]]$LRSVANC$cumrisk_dat,
                 tertile_riskplot_list1[[i]]$LRSVBNC$cumrisk_dat,
                 tertile_riskplot_list1[[i]]$LRSVPRIG$cumrisk_dat,
                 tertile_riskplot_list1[[i]]$LRSVPTIG$cumrisk_dat)
  
  names(df_list) = sprintf("Fig_S%d_Panel_%s", cum_riskplot_order[i], letters[1:4])
  
  write.xlsx(df_list, file = here::here(sprintf("data/source_data/%s%d_data.xlsx",
                                                "Fig_S", cum_riskplot_order[i]) ) )
  
}

## save the inst risk plot data in source data folder 
for (i in 1:length(RSV_endpoints1)) {
  
  df_list = list(tertile_riskplot_list2[[i]]$LRSVANC$cumrisk_dat,
                 tertile_riskplot_list2[[i]]$LRSVBNC$cumrisk_dat,
                 tertile_riskplot_list2[[i]]$LRSVPRIG$cumrisk_dat,
                 tertile_riskplot_list2[[i]]$LRSVPTIG$cumrisk_dat)
  
  names(df_list) = sprintf("Fig_S%d_Panel_%s", inst_riskplot_order[i], letters[1:4])
  
  write.xlsx(df_list, file = here::here(sprintf("data/source_data/%s%d_data.xlsx",
                                                "Fig_S", inst_riskplot_order[i]) ) )
  
}

## save the source data for figure 3 in the manuscript
df_list = list(tertile_riskplot_list2$TLRD12M2$LRSVANC$cumrisk_dat,
               tertile_riskplot_list2$TLRD12M2$LRSVPRIG$cumrisk_dat,
               tertile_riskplot_list1$TLRD12M2$LRSVANC$cumrisk_dat,
               tertile_riskplot_list1$TLRD12M2$LRSVPRIG$cumrisk_dat)

names(df_list) = sprintf("Fig_3_Panel_%s", letters[1:4])

write.xlsx(df_list, file = here::here(sprintf("data/source_data/%s_data.xlsx", "Fig_3") ) )


#======================================================#
# D29 Cox model summary forest plot 
#======================================================#

ARM_HR0 = NULL
ARM_HR_list = Marker_HR_list = ARM_Marker_HR_list = vector("list", length = length(RSV_endpoints1))
names(ARM_HR_list) = names(Marker_HR_list) = names(ARM_Marker_HR_list) = RSV_endpoints1_alias

for (i in 1:length(RSV_endpoints1)) {
  
  tmpdata = Day29_marker_efficacy_dat %>% 
    dplyr::filter(get(RSV_endpoints1_PriorInfect[i]) == "N") 
  
  time = "tstart"
  time2 = RSV_endpoints1_tstop[i]
  event = RSV_endpoints1_casen[i]
  weights = RSV_endpoints1_pw[i]
  arm = "ACTARM"
  bsl_vars = c("STRATFCT")
  bsl_risk_vars = c(RSV_endpoints1_riskscore[i])
  
  tmp_svydesign = svydesign(id = ~ 1, weights = as.formula(paste("~", weights)), data = tmpdata)
  
  ## fit the model with arm only
  tmp_svycoxph_formula0 = as.formula(paste0("Surv(", time, ",", time2, ",", event, ")", " ~ ",
                                            paste(c( arm, bsl_vars), collapse = "+"), " + ",
                                            paste0("scale(", bsl_risk_vars, ")", collapse = "+") ) )
  
  tmp_svycoxph0 = svycoxph(tmp_svycoxph_formula0, design = tmp_svydesign)
  
  ARM_HR0 = dplyr::bind_rows(ARM_HR0,
                             getFixedEf(tmp_svycoxph0, exp = TRUE, robust = TRUE) %>%
                               data.frame() %>%
                               `colnames<-`(c("HR", "se", "lower", "upper", "pvalue")) %>%
                               dplyr::mutate(across(HR:upper, ~ round(., 2))) %>%
                               dplyr::mutate(across(pvalue, ~ round(., 3))) %>%
                               dplyr::mutate(summary = paste0(sprintf("%.2f", HR), " (", 
                                                              sprintf("%.2f", lower), ",", 
                                                              sprintf("%.2f", upper), ")"), .before = "se") %>%
                               dplyr::select(-c(se)) %>%
                               dplyr::slice(1) %>%
                               dplyr::mutate(Endpoint = RSV_endpoints1_alias[i], .before = "HR") %>%
                               dplyr::mutate(Marker = "Treatment Group", .before = "HR") %>%
                               `rownames<-`(NULL) )
  
  for (j in 1:length(core_markers)) {
    
    bmk_var = core_markers[j]
    
    ## fit the model with arm + marker 
    tmp_svycoxph_formula = as.formula(paste0("Surv(", time, ",", time2, ",", event, ")", " ~ ",
                                             paste(c( bmk_var, arm, bsl_vars), collapse = "+"), " + ",
                                             paste0("scale(", bsl_risk_vars, ")", collapse = "+") ) )
    
    tmp_svycoxph = svycoxph(tmp_svycoxph_formula, design = tmp_svydesign)
    
    tmp_svycoxph_tab = getFixedEf(tmp_svycoxph, exp = TRUE, robust = TRUE) %>%
      data.frame() %>%
      `colnames<-`(c("HR", "se", "lower", "upper", "pvalue")) %>%
      dplyr::mutate(across(HR:upper, ~ round(., 2))) %>%
      dplyr::mutate(across(pvalue, ~ round(., 3))) %>%
      dplyr::mutate(summary = paste0(sprintf("%.2f", HR), " (", 
                                     sprintf("%.2f", lower), ",", 
                                     sprintf("%.2f", upper), ")"), .before = "se") %>%
      dplyr::select(-c(se))
    
    ## obtain the HR and pvalue for biomarker 
    Marker_HR_list[[i]] = dplyr::bind_rows(Marker_HR_list[[i]],
                                           tmp_svycoxph_tab %>%
                                             dplyr::slice(1) %>%
                                             dplyr::mutate(Marker = bmk_var, .before = "HR") %>%
                                             `rownames<-`(NULL) )
    
    ## obtain the HR and pvalue for treatment arm
    ARM_HR_list[[i]] = dplyr::bind_rows(ARM_HR_list[[i]],
                                        tmp_svycoxph_tab %>%
                                          dplyr::slice(2) %>%
                                          dplyr::mutate(Marker = bmk_var, .before = "HR") %>%
                                          `rownames<-`(NULL) )
    
  }
  
  ## add the marginal treatment effect
  ARM_HR_list[[i]] = dplyr::bind_rows(ARM_HR0 %>% dplyr::select(-Endpoint) %>% dplyr::slice(i),
                                      ARM_HR_list[[i]]) %>%
    dplyr::mutate(pvalue_adjust = p.adjust(pvalue, method = "hommel")) %>%
    dplyr::mutate(across(pvalue:pvalue_adjust, ~ case_when(. < 0.001 ~ "<0.001",
                                                           TRUE ~ sprintf("%.3f", .))))
  
  ## add the marginal treatment effect 
  Marker_HR_list[[i]] %<>% 
    dplyr::mutate(pvalue_adjust = p.adjust(pvalue, method = "hommel")) %>%
    dplyr::mutate(across(pvalue:pvalue_adjust, ~ case_when(. < 0.001 ~ "<0.001",
                                                           TRUE ~ sprintf("%.3f", .)))) %>%
    dplyr::add_row(Marker = "Treatment Group", .before = 1)
  
  
  ## merge the treatment and marker HR 
  ARM_Marker_HR_list[[i]] = ARM_HR_list[[i]] %>%
    dplyr::select(Marker, summary, pvalue, pvalue_adjust) %>%
    dplyr::mutate(Endpoint = RSV_endpoints1_alias[i], .before = "Marker") %>%
    dplyr::mutate(CI1 = paste(rep(" ", 12), collapse = " "), .after = "summary") %>%
    dplyr::mutate(CI1_space = paste(rep(" ", 1), collapse = " "), .after = "pvalue_adjust") %>%
    dplyr::inner_join(Marker_HR_list[[i]] %>% 
                        dplyr::select(Marker, summary, pvalue, pvalue_adjust) %>%
                        dplyr::mutate(CI2 = paste(rep(" ", 14), collapse = " "), .after = "summary" ),
                      # dplyr::mutate(CI2_space = paste(rep(" ", 1), collapse = " "), .after = "pvalue_adjust")
                      by = "Marker")
  
}


## create the forest plot list for each endpoint
ARM_Marker_HR_frt_list = list(NULL)

for (i in 1:length(RSV_endpoints1)) {
  
  ARM_Marker_HR_frt_list[[i]] = forestploter::forest(ARM_Marker_HR_list[[i]] %>%
                                                       dplyr::mutate(across(Endpoint, ~ case_when(. == "RSV-ARD" ~ "RSV-ARD     ",
                                                                                                  TRUE ~ .))) %>%
                                                       dplyr::select(-Marker) %>%
                                                       dplyr::mutate(`Variable Set` = c("Treatment", 
                                                                                        paste("Treatment", biomarker_types$marker3, sep = " + ")),
                                                                     .after = "Endpoint") %>%
                                                       dplyr::mutate_all(~ case_when(is.na(.) ~ "", 
                                                                                     TRUE ~ .)) %>%
                                                       `colnames<-`(c("\n\nEndpoint", "\n\nVariable Set*", 
                                                                      c("\n\nHR (95% CI)", "", "\nP-value\n(2-Sided)", "FWER-\nAdjusted\nP-value", ""),
                                                                      c("\n\nHR (95% CI)", "", "\nP-value\n(2-Sided)", "FWER-\nAdjusted\nP-value") ) ),
                                                     est = list(ARM_HR_list[[i]]$HR,
                                                                Marker_HR_list[[i]]$HR),
                                                     lower = list(ARM_HR_list[[i]]$lower,
                                                                  Marker_HR_list[[i]]$lower),
                                                     upper = list(ARM_HR_list[[i]]$upper,
                                                                  Marker_HR_list[[i]]$upper),
                                                     ci_column = c(4, 9),
                                                     ref_line = c(1, 1),
                                                     xlim = list(c(0, 2), c(0, 1)),
                                                     ticks_at = list(c(0, 0.5, 1, 1.5, 2),
                                                                     c(0, 0.2, 0.4, 0.6, 0.8, 1)),
                                                     theme = tm) %>%
    edit_plot(., col = c(2:11), which = "text", hjust = unit(0.5, "npc"), x = unit(0.5, "npc"), part = "header" ) %>%
    edit_plot(., col = c(5, 6, 10, 11), which = "text", hjust = unit(0.5, "npc"), x = unit(0.5, "npc"), part = "body" ) %>%
    edit_plot(., row = 1, which = "background", gp = gpar(fill = alpha("grey80", 0.5))) %>%
    edit_plot(., row = 2:5, which = "background", gp = gpar(fill = alpha("grey90", 0.5))) %>%
    edit_plot(., row = 1, which = "background", gp = gpar(fill = alpha("yellow", 0.4))) %>%
    edit_plot(., row = c(2, 4), which = "background", gp = gpar(fill = alpha("#00afef", 0.4))) %>%
    insert_text(., text = "Treatment", part = "header", col = 3:6, gp = gpar(fontface = "bold", fontsize = 10)) %>%
    ## add the second row header
    add_text(., text = "Day 29 Marker", part = "header", col = 8:11, row = 1, gp = gpar(fontface = "bold", fontsize = 10)) %>%
    ## add the border line 
    add_border(., row = 1, col = 3:6, part = "header") %>%
    add_border(., row = 1, col = 8:11, part = "header") %>%
    add_border(., row = 2, part = "header") %>%
    add_text(., 
             text = "Hazard Ratio\n\n", 
             col = 4,
             row = 7,
             just = "center",
             gp = gpar(fontsize = 10)) %>%
    add_text(., 
             text = "Hazard Ratio\n\n",
             # text = expression(paste(atop("Hazard Ratio\n","\n"))),
             col = 9,
             row = 7,
             just = "center",
             parse = TRUE,
             gp = gpar(fontsize = 10)) %>%
    add_text(., 
             text = "*Age, LRTD At-Risk, and baseline risk score are adjusted.",
             col = 1:2,
             row = 6,
             just = "left",
             parse = TRUE,
             gp = gpar(fontsize = 9))
  
}

ggarrange(plotlist = ARM_Marker_HR_frt_list,
          labels = letters[1:3],
          label.x = c(0.035, 0.035, 0.035),
          nrow = 3, ncol = 1,
          font.label = list(size = 20)) %>% 
  ggsave(., file = here::here("results/figures/Fig_S23.pdf"),
         width = 12, height = 8, units = "in", bg = "white", dpi = 400)
