# Supplementary material for: Immune correlates analysis of mRNA-1345 RSV vaccine efficacy clinical trial
Source: Nat Commun. 2025 Jul 3;16:6118. doi: 10.1038/s41467-025-61153-x (PMC12229610; doi:10.1038/s41467-025-61153-x)
Supplement: Supplementary file 4 — Supplementary Code 1 [file 41467_2025_61153_MOESM4_ESM.zip › Supplementary Code 1/code/05_P301_CoR_Part3.R]

#==============================================================================#
# This file generates baseline and fold-rise antibody marker Cox-based
# model summary results including 
#    1). baseline antibody marker Cox-based model results 
#    2). fold-rise antibody marker Cox-based model results
#    3). baseline, Day29, fold-rise antibody marker scatter plots
#
# Copyright (c) 2025 ModernaTX, Inc. 
#==============================================================================#

source(here::here("common/RSV_common.R"))

#========================================================#
# baseline antibody marker Cox-based model results
#========================================================#

ARM_HR0 = NULL
ARM_HR_list = Marker_HR_list = ARM_Marker_HR_list = vector("list", length = length(RSV_endpoints1))
names(ARM_HR_list) = names(Marker_HR_list) = names(ARM_Marker_HR_list) = RSV_endpoints1_alias

for (i in 1:length(RSV_endpoints1)) {
  
  tmpdata = Day1_marker_efficacy_dat %>% 
    dplyr::filter(get(RSV_endpoints1_PriorInfect[i]) == "N") 
  
  time = "tstart"
  time2 = RSV_endpoints1_tstop[i]
  event = RSV_endpoints1_casen[i]
  weights = RSV_endpoints1_pw[i]
  arm = "ACTARM"
  bsl_vars = c("STRATFCT")
  bsl_risk_vars = c(RSV_endpoints1_riskscore[i])
  
  tmp_svydesign = svydesign(id = ~ 1, weights = as.formula(paste("~", weights)), data = tmpdata)
  
  ## fit the model with arm only
  tmp_svycoxph_formula0 = as.formula(paste0("Surv(", time, ",", time2, ",", event, ")", " ~ ",
                                            paste(c( arm, bsl_vars), collapse = "+"), " + ",
                                            paste0("scale(", bsl_risk_vars, ")", collapse = "+") ) )
  
  tmp_svycoxph0 = svycoxph(tmp_svycoxph_formula0, design = tmp_svydesign)
  
  ARM_HR0 = dplyr::bind_rows(ARM_HR0,
                             getFixedEf(tmp_svycoxph0, exp = TRUE, robust = TRUE) %>%
                               data.frame() %>%
                               `colnames<-`(c("HR", "se", "lower", "upper", "pvalue")) %>%
                               dplyr::mutate(across(HR:upper, ~ round(., 2))) %>%
                               dplyr::mutate(across(pvalue, ~ round(., 3))) %>%
                               dplyr::mutate(summary = paste0(sprintf("%.2f", HR), " (", 
                                                              sprintf("%.2f", lower), ",", 
                                                              sprintf("%.2f", upper), ")"), .before = "se") %>%
                               dplyr::select(-c(se)) %>%
                               dplyr::slice(1) %>%
                               dplyr::mutate(Endpoint = RSV_endpoints1_alias[i], .before = "HR") %>%
                               dplyr::mutate(Marker = "Treatment Group", .before = "HR") %>%
                               `rownames<-`(NULL) )
  
  for (j in 1:length(core_markers)) {
    
    bmk_var = core_markers[j]
    
    ## fit the model with arm + marker 
    tmp_svycoxph_formula = as.formula(paste0("Surv(", time, ",", time2, ",", event, ")", " ~ ",
                                             paste(c( bmk_var, arm, bsl_vars), collapse = "+"), " + ",
                                             paste0("scale(", bsl_risk_vars, ")", collapse = "+") ) )
    
    tmp_svycoxph = svycoxph(tmp_svycoxph_formula, design = tmp_svydesign)
    
    tmp_svycoxph_tab = getFixedEf(tmp_svycoxph, exp = TRUE, robust = TRUE) %>%
      data.frame() %>%
      `colnames<-`(c("HR", "se", "lower", "upper", "pvalue")) %>%
      dplyr::mutate(across(HR:upper, ~ round(., 2))) %>%
      dplyr::mutate(across(pvalue, ~ round(., 3))) %>%
      dplyr::mutate(summary = paste0(sprintf("%.2f", HR), " (", 
                                     sprintf("%.2f", lower), ",", 
                                     sprintf("%.2f", upper), ")"), .before = "se") %>%
      dplyr::select(-c(se))
    
    ## obtain the HR and pvalue for biomarker 
    Marker_HR_list[[i]] = dplyr::bind_rows(Marker_HR_list[[i]],
                                           tmp_svycoxph_tab %>%
                                             dplyr::slice(1) %>%
                                             dplyr::mutate(Marker = bmk_var, .before = "HR") %>%
                                             `rownames<-`(NULL) )
    
    ## obtain the HR and pvalue for treatment arm
    ARM_HR_list[[i]] = dplyr::bind_rows(ARM_HR_list[[i]],
                                        tmp_svycoxph_tab %>%
                                          dplyr::slice(2) %>%
                                          dplyr::mutate(Marker = bmk_var, .before = "HR") %>%
                                          `rownames<-`(NULL) )
    
  }
  
  ## add the marginal treatment effect
  ARM_HR_list[[i]] = dplyr::bind_rows(ARM_HR0 %>% dplyr::select(-Endpoint) %>% dplyr::slice(i),
                                      ARM_HR_list[[i]]) %>%
    dplyr::mutate(pvalue_adjust = p.adjust(pvalue, method = "hommel")) %>%
    dplyr::mutate(across(pvalue:pvalue_adjust, ~ case_when(. < 0.001 ~ "<0.001",
                                                           TRUE ~ sprintf("%.3f", .))))
  
  ## add the marginal treatment effect 
  Marker_HR_list[[i]] %<>% 
    dplyr::mutate(pvalue_adjust = p.adjust(pvalue, method = "hommel")) %>%
    dplyr::mutate(across(pvalue:pvalue_adjust, ~ case_when(. < 0.001 ~ "<0.001",
                                                           TRUE ~ sprintf("%.3f", .)))) %>%
    dplyr::add_row(Marker = "Treatment Group", .before = 1)
  
  
  ## merge the treatment and marker HR 
  ARM_Marker_HR_list[[i]] = ARM_HR_list[[i]] %>%
    dplyr::select(Marker, summary, pvalue, pvalue_adjust) %>%
    dplyr::mutate(Endpoint = RSV_endpoints1_alias[i], .before = "Marker") %>%
    dplyr::mutate(CI1 = paste(rep(" ", 12), collapse = " "), .after = "summary") %>%
    dplyr::mutate(CI1_space = paste(rep(" ", 1), collapse = " "), .after = "pvalue_adjust") %>%
    dplyr::inner_join(Marker_HR_list[[i]] %>% 
                        dplyr::select(Marker, summary, pvalue, pvalue_adjust) %>%
                        dplyr::mutate(CI2 = paste(rep(" ", 14), collapse = " "), .after = "summary" ),
                      # dplyr::mutate(CI2_space = paste(rep(" ", 1), collapse = " "), .after = "pvalue_adjust")
                      by = "Marker")
  
}


## create the forest plot list for each endpoint
ARM_Marker_HR_frt_list = list(NULL)

for (i in 1:length(RSV_endpoints1)) {
  
  ARM_Marker_HR_frt_list[[i]] = forestploter::forest(ARM_Marker_HR_list[[i]] %>%
                                                       dplyr::mutate(across(Endpoint, ~ case_when(. == "RSV-ARD" ~ "RSV-ARD     ",
                                                                                                  TRUE ~ .))) %>%
                                                       dplyr::select(-Marker) %>%
                                                       dplyr::mutate(`Variable Set` = c("Treatment", 
                                                                                        paste("Treatment", biomarker_types$marker3, sep = " + ")),
                                                                     .after = "Endpoint") %>%
                                                       dplyr::mutate_all(~ case_when(is.na(.) ~ "", 
                                                                                     TRUE ~ .)) %>%
                                                       `colnames<-`(c("\n\nEndpoint", "\n\nVariable Set*", 
                                                                      c("\n\nHR (95% CI)", "", "\nP-value\n(2-Sided)", "FWER-\nAdjusted\nP-value", ""),
                                                                      c("\n\nHR (95% CI)", "", "\nP-value\n(2-Sided)", "FWER-\nAdjusted\nP-value") ) ),
                                                     est = list(ARM_HR_list[[i]]$HR,
                                                                Marker_HR_list[[i]]$HR),
                                                     lower = list(ARM_HR_list[[i]]$lower,
                                                                  Marker_HR_list[[i]]$lower),
                                                     upper = list(ARM_HR_list[[i]]$upper,
                                                                  Marker_HR_list[[i]]$upper),
                                                     ci_column = c(4, 9),
                                                     ref_line = c(1, 1),
                                                     xlim = list(c(0, 2), c(0, 1)),
                                                     ticks_at = list(c(0, 0.5, 1, 1.5, 2),
                                                                     c(0, 0.2, 0.4, 0.6, 0.8, 1)),
                                                     theme = tm) %>%
    edit_plot(., col = c(2:11), which = "text", hjust = unit(0.5, "npc"), x = unit(0.5, "npc"), part = "header" ) %>%
    edit_plot(., col = c(5, 6, 10, 11), which = "text", hjust = unit(0.5, "npc"), x = unit(0.5, "npc"), part = "body" ) %>%
    edit_plot(., row = 1, which = "background", gp = gpar(fill = alpha("grey80", 0.5))) %>%
    edit_plot(., row = 2:5, which = "background", gp = gpar(fill = alpha("grey90", 0.5))) %>%
    edit_plot(., row = 1, which = "background", gp = gpar(fill = alpha("yellow", 0.4))) %>%
    edit_plot(., row = c(2, 4), which = "background", gp = gpar(fill = alpha("#00afef", 0.4))) %>%
    insert_text(., text = "Treatment", part = "header", col = 3:6, gp = gpar(fontface = "bold", fontsize = 10)) %>%
    ## add the second row header
    add_text(., text = "Baseline Marker", part = "header", col = 8:11, row = 1, gp = gpar(fontface = "bold", fontsize = 10)) %>%
    ## add the border line 
    add_border(., row = 1, col = 3:6, part = "header") %>%
    add_border(., row = 1, col = 8:11, part = "header") %>%
    add_border(., row = 2, part = "header") %>%
    add_text(., 
             text = "Hazard Ratio\n\n", 
             col = 4,
             row = 7,
             just = "center",
             gp = gpar(fontsize = 10)) %>%
    add_text(., 
             text = "Hazard Ratio\n\n",
             # text = expression(paste(atop("Hazard Ratio\n","\n"))),
             col = 9,
             row = 7,
             just = "center",
             parse = TRUE,
             gp = gpar(fontsize = 10)) %>%
    add_text(., 
             text = "*Age, LRTD At-Risk, and baseline risk score are adjusted.",
             col = 1:2,
             row = 6,
             just = "left",
             parse = TRUE,
             gp = gpar(fontsize = 9))
  
}

ggarrange(plotlist = ARM_Marker_HR_frt_list,
          labels = letters[1:3],
          label.x = c(0.03, 0.03, 0.03),
          nrow = 3, ncol = 1, 
          font.label = list(size = 20)) %>% 
  ggsave(., file = here::here("results/figures/Fig_S32.pdf"),
         width = 12, height = 8, units = "in", bg = "white", dpi = 400)


#========================================================#
# fold-rise antibody marker Cox-based model results
#========================================================#

## scale the fold-rise 
D1_D29_merged_marker_efficacy_data1 = D1_D29_merged_marker_efficacy_data %>%
  dplyr::mutate(across(all_of(core_markers_D29fc), ~ as.vector(scale(.))))

D29FC_HR = NULL
for (i in 1:length(RSV_endpoints1)) {
  
  tmpdata = D1_D29_merged_marker_efficacy_data1 %>% 
    dplyr::filter(get(RSV_endpoints1_PriorInfect[i]) == "N") %>%
    dplyr::filter(ACTARM == "mRNA-1345 50 ug") 
  
  ## define the start and stop time for the analysis duration (i.e., days post Day29 visit)
  time = "tstart"
  time2 = RSV_endpoints1_tstop[i]
  event = RSV_endpoints1_casen[i]
  weights = RSV_endpoints1_pw[i]
  arm = "ACTARM"
  bsl_vars = c("STRATFCT")
  bsl_risk_vars = c(RSV_endpoints1_riskscore[i])
  
  tmp_svydesign = svydesign(id = ~ 1, weights = as.formula(paste("~", weights)), data = tmpdata)
  
  tmp_D29FC_HR = NULL
  for (j in 1:length(core_markers_D29fc)) {
    
    bmk_var = core_markers_D29fc[j]
    ## fit the model with arm + marker 
    tmp_svycoxph_formula = as.formula(paste0("Surv(", time, ",", time2, ",", event, ")", " ~ ",
                                             paste(c( bmk_var, bsl_vars), collapse = "+"), " + ",
                                             paste0("scale(", bsl_risk_vars, ")", collapse = "+") ) )
    
    tmp_svycoxph = svycoxph(tmp_svycoxph_formula, design = tmp_svydesign)
    
    tmp_svycoxph_tab = getFixedEf(tmp_svycoxph, exp = TRUE, robust = TRUE) %>%
      data.frame() %>%
      `colnames<-`(c("HR", "se", "lower", "upper", "pvalue")) %>%
      dplyr::mutate(summary = paste0(sprintf("%.2f", HR), " (", 
                                     sprintf("%.2f", lower), ",", 
                                     sprintf("%.2f", upper), ")"), .before = "se") %>%
      dplyr::select(-c(se))
    
    tmp_D29FC_HR = dplyr::bind_rows(tmp_D29FC_HR,
                                    tmp_svycoxph_tab %>%
                                      dplyr::slice(1) %>%
                                      dplyr::mutate(Endpoint = RSV_endpoints1_alias[i], .before = "HR") %>%
                                      dplyr::mutate(Marker = bmk_var, .before = "HR") %>%
                                      `rownames<-`(NULL) )
    
  }
  
  D29FC_HR[[ RSV_endpoints1[i] ]] = tmp_D29FC_HR %>%
    dplyr::mutate(pvalue_adjust = p.adjust(pvalue, method = "hommel")) %>%
    dplyr::mutate(across(pvalue:pvalue_adjust, ~ case_when(. < 0.001 ~ "<0.001",
                                                           TRUE ~ sprintf("%.3f", .)))) %>%
    dplyr::mutate(CI = paste(rep(" ", 12), collapse = " "), .after = "summary") %>%
    dplyr::mutate(CI_space = paste(rep(" ", 1), collapse = " "), .after = "pvalue_adjust")
  
}


D29FC_HR_dat = D29FC_HR$TLRD12M2 %>%
  dplyr::select(-c(Endpoint, HR, lower, upper)) %>%
  dplyr::inner_join(D29FC_HR$TLRD12M3 %>%
                      dplyr::select(-c(Endpoint, HR, lower, upper)),
                    by = "Marker") %>%
  dplyr::inner_join(D29FC_HR$TARD12M %>%
                      dplyr::select(-c(Endpoint, HR, lower, upper)),
                    by = "Marker")

D29FC_frtplot = forestploter::forest(D29FC_HR_dat %>%
                                       dplyr::mutate(Marker = core_markers_alias) %>%
                                       dplyr::mutate_all(~ case_when(is.na(.) ~ "", 
                                                                     TRUE ~ .)) %>%
                                       `colnames<-`(c("\nFold-Rise of\nDay29/Baseline Marker*", 
                                                      c("\n\nHR (95% CI)", "", "\nP-value\n(2-Sided)", "FWER-\nAdjusted\nP-value", ""),
                                                      c("\n\nHR (95% CI)", "", "\nP-value\n(2-Sided)", "FWER-\nAdjusted\nP-value", ""),
                                                      c("\n\nHR (95% CI)", "", "\nP-value\n(2-Sided)", "FWER-\nAdjusted\nP-value", "") ) ),
                                     est = list(D29FC_HR$TLRD12M2$HR, 
                                                D29FC_HR$TLRD12M3$HR,
                                                D29FC_HR$TARD12M$HR),
                                     lower = list(D29FC_HR$TLRD12M2$lower, 
                                                  D29FC_HR$TLRD12M3$lower,
                                                  D29FC_HR$TARD12M$lower),
                                     upper = list(D29FC_HR$TLRD12M2$upper, 
                                                  D29FC_HR$TLRD12M3$upper,
                                                  D29FC_HR$TARD12M$upper),
                                     ci_column = c(3, 8, 13),
                                     ref_line = 1,
                                     xlim = c(0.5, 3),
                                     ticks_at = c(0.5, 1, 1.5, 2, 2.5, 3),
                                     theme = tm) %>%
  edit_plot(., col = 2:16, which = "text", hjust = unit(0.5, "npc"), x = unit(0.5, "npc"), part = "header" ) %>%
  edit_plot(., col = 2:16, which = "text", hjust = unit(0.5, "npc"), x = unit(0.5, "npc"), part = "body" ) %>%
  edit_plot(., row = 1:4, which = "background", gp = gpar(fill = alpha("grey90", 0.5))) %>%
  insert_text(., text = "RSV-LRTD 2+", part = "header", col = 2:5, gp = gpar(fontface = "bold", fontsize = 10)) %>%
  ## add the second row header
  add_text(., text = "RSV-LRTD 3+", part = "header", col = 7:10, row = 1, gp = gpar(fontface = "bold", fontsize = 10)) %>%
  add_text(., text = "RSV-ARD", part = "header", col = 12:15, row = 1, gp = gpar(fontface = "bold", fontsize = 10)) %>%
  ## add the border line 
  add_border(., row = 1, col = 2:5, part = "header") %>%
  add_border(., row = 1, col = 7:10, part = "header") %>%
  add_border(., row = 1, col = 12:15, part = "header") %>%
  add_border(., row = 2, part = "header") %>%
  add_text(., 
           text = "Hazard Ratio\n\n", 
           col = 3,
           row = 6,
           just = "center",
           gp = gpar(fontsize = 10)) %>%
  add_text(., 
           text = "Hazard Ratio\n\n",
           # text = expression(paste(atop("Hazard Ratio\n","\n"))),
           col = 8,
           row = 6,
           just = "center",
           parse = TRUE,
           gp = gpar(fontsize = 10)) %>%
  add_text(., 
           text = "Hazard Ratio\n\n",
           # text = expression(paste(atop("Hazard Ratio\n","\n"))),
           col = 13,
           row = 6,
           just = "center",
           parse = TRUE,
           gp = gpar(fontsize = 10)) %>%
  add_text(., 
           text = "*Age, LRTD At-Risk, and baseline\n risk score are adjusted.",
           col = 1,
           row = 5,
           just = "left",
           parse = TRUE,
           gp = gpar(fontsize = 9))


ggsave(D29FC_frtplot, 
       file = here::here("results/figures/Fig_S36.pdf"),
       width = 14, height = 2.5, units = "in", bg = "white", dpi = 400)


#========================================================#
# baseline, D29, fold-rise antibody marker scatter plots
#========================================================#

## scatter plot between baseline and day29 and Day29 fold-rise 
glist1 = glist2 = NULL

for (i in 1:length(RSV_endpoints1)) { ## for the primary and key secondary endpoints 
  
  tmpdata = D1_D29_merged_marker_efficacy_data %>%
    dplyr::mutate(across(ACTARM, ~ factor(., labels = c("Placebo", "mRNA-1345")) ) ) %>%
    dplyr::filter(get(RSV_endpoints1_PriorInfect[i]) == "N") %>%
    dplyr::mutate(aes_group = factor(case_when(get(RSV_endpoints1_casen[i]) == 1 ~ "Case",
                                               TRUE ~ ACTARM),
                                     # levels = c("Case", "Placebo", "mRNA-1345 50 ug"),
                                     levels = c("Case", "Placebo", "mRNA-1345")) )
  
  tmp_glist1 = tmp_glist2 = NULL
  for (j in 1:length(core_markers)) {
    
    g1 = CoP_scatterplot(data = tmpdata, 
                         y = core_markers_D29[j], 
                         x = core_markers[j],
                         weights = RSV_endpoints1_pw[i], 
                         arm = "ACTARM",
                         group = "aes_group", 
                         arm_control = "Placebo",
                         is_add_fit_formula = FALSE,
                         x_lab = "Baseline",
                         y_lab = "Day 29",
                         title = core_markers_alias[j],
                         x_limits = c(1.75, 6),
                         y_limits = c(1.75, 6), 
                         method = "lm")
    
    g2 =  CoP_scatterplot(data = tmpdata, 
                          y = core_markers_D29fc[j], 
                          x = core_markers[j],
                          weights = RSV_endpoints1_pw[i], 
                          arm = "ACTARM",
                          group = "aes_group", 
                          arm_control = "Placebo",
                          is_add_fit_formula = FALSE,
                          x_lab = "Baseline",
                          y_lab = "Day29/Baseline",
                          title = core_markers_alias[j],
                          x_limits = c(1.75, 6),
                          y_limits = c(-1, 3), 
                          method = "lm")
    
    tmp_glist1[[ core_markers[j] ]] = g1
    tmp_glist2[[ core_markers[j] ]] = g2
    
  }
  
  glist1[[ RSV_endpoints1[i] ]] = tmp_glist1
  glist2[[ RSV_endpoints1[i] ]] = tmp_glist2
  
}


ggarrange(plotlist = c(glist1$TLRD12M2, glist2$TLRD12M2),
          nrow = 2, ncol = 4, 
          legend = "bottom",
          common.legend = TRUE) %>%
  ggsave(., file = here::here("results/figures/Fig_S33.pdf"),
         width = 20, height = 10, units = "in", bg = "white", dpi = 400)

ggarrange(plotlist = c(glist1$TLRD12M3, glist2$TLRD12M3),
          nrow = 2, ncol = 4, 
          legend = "bottom",
          common.legend = TRUE) %>%
  ggsave(., file = here::here("results/figures/Fig_S34.pdf"),
         width = 20, height = 10, units = "in", bg = "white", dpi = 400)

ggarrange(plotlist = c(glist1$TARD12M, glist2$TARD12M),
          nrow = 2, ncol = 4, 
          legend = "bottom",
          common.legend = TRUE) %>%
  ggsave(., file = here::here("results/figures/Fig_S35.pdf"),
         width = 20, height = 10, units = "in", bg = "white", dpi = 400)
