# Supplementary material for: Immune correlates analysis of mRNA-1345 RSV vaccine efficacy clinical trial
Source: Nat Commun. 2025 Jul 3;16:6118. doi: 10.1038/s41467-025-61153-x (PMC12229610; doi:10.1038/s41467-025-61153-x)
Supplement: Supplementary file 4 — Supplementary Code 1 [file 41467_2025_61153_MOESM4_ESM.zip › Supplementary Code 1/code/06_P301_CoP_Part1.R]

#==============================================================================#
# This file generates the bootstrap results including 
#    1). controlled vaccine efficacy and marginalized risk by vaccine/placebo 
#    2). marginalized risk above marker thresholds in vaccine group 
#    3). mediation analysis 
#
# Copyright (c) 2025 ModernaTX, Inc. 
#==============================================================================#

source(here::here("common/RSV_common.R"))

## load raw bootstrap efficacy marker data 
RSV_bootstrap_rawdat = readRDS(here::here("data/analysis_data/RSV_bootstrap_rawdat.rds"))

#===============================================#
# bootstrap: controlled vaccine efficacy and 
#            marginalized risk by vaccine/placebo
#===============================================#

coxph_bst = list(NULL)

for (i in 1:length(RSV_endpoints1)) {
  
  cat("The bootstrap for", RSV_endpoints1[i], "begins!\n")
  
  ## only select the non-prior infected pts 
  tmpdatalist = lapply(RSV_bootstrap_rawdat[[2]], function(t){
    t %>% dplyr::filter(get(RSV_endpoints1_PriorInfect[i]) == "N")
  })
  
  tmp_bst = list(NULL)
  for (j in 1:length(core_markers)) {
    
    cat("The bootstrap for", core_markers[j], "begins!\n")
    
    tmp_bst[[j]] = CoP_coxph_bootstrap(
      datalist = tmpdatalist, ## day29 marker CoP analysis
      time = "tstart",
      time2 = RSV_endpoints1_tstop[i],
      event = RSV_endpoints1_casen[i],
      arm = "ACTARM",
      bmk_var = core_markers[j],
      bsl_vars = c("STRATFCT"),
      bsl_risk_vars = RSV_endpoints1_riskscore[i],
      weights = RSV_endpoints1_pw[i],
      tstart0 = 0,
      tstop0 = RSV_endpoints1_maxtime[i],
      bmk_var_limit = bmk_var_limits[[ core_markers[j] ]],
      bmk_var_levels = ss_list[[ core_markers[j] ]],
      calendar_time_scale = FALSE )
    
  }
  names(tmp_bst) = core_markers
  
  coxph_bst[[i]] = tmp_bst
  
}
names(coxph_bst) = RSV_endpoints1

saveRDS(coxph_bst, file = here::here("data/analysis_data/Coxph_bst.rds"))

#===============================================#
# bootstrap: marginalized risk above marker 
#            threshold in vaccine group
#===============================================#

cumrisk_bst = list(NULL)
for (i in 1:length(RSV_endpoints1)) {  ## only do the primary and key secondary RSV endpoints 
  
  cat("The bootstrap for", RSV_endpoints1[i], "begins!\n")
  
  tmp_endpoint_bst = tmp_marker_bst = list(NULL)
  for (j in 1:length(core_markers)) {  ## do the four markers 
    
    cat("The bootstrap for", core_markers[j], "begins!\n")
    tmp_bst = list(NULL)
    for (k in 1:length(RSV_bootstrap_rawdat[[2]]) ) {
      
      # cat("The bootstrap k = ", k, "is running!\n")
      tmpdata = RSV_bootstrap_rawdat[[2]][[k]] %>%
        dplyr::filter(get(RSV_endpoints1_PriorInfect[i]) == "N") 
      
      tmp_bst[[k]] = CoP_risk_threshold(
        data = tmpdata, ## day29 marker CoP analysis
        time = "tstart",
        time2 = RSV_endpoints1_tstop[i],
        event = RSV_endpoints1_casen[i],
        arm = "ACTARM",
        bmk_var = core_markers[j],
        bsl_vars = c("STRATFCT"),
        bsl_risk_vars = RSV_endpoints1_riskscore[i],
        weights = RSV_endpoints1_pw[i],
        tstart0 = 0,
        tstop0 = RSV_endpoints1_maxtime[i],
        bmk_var_levels = ss_list[[ core_markers[j] ]],
        risk_threshold_limit = c(0.0001, 0.006),
        method = "causal",
        calendar_time_scale = FALSE )
    }
    
    ## merge the cumulative risk 
    tmp_endpoint_bst[[j]] = do.call(cbind, lapply(tmp_bst, function(t) t$cumrisk_dat$cumrisk)) %>%
      apply(., 1, function(t) c(quantile(t, 0.025, na.rm = TRUE), quantile(t, 0.975, na.rm = TRUE))) %>%
      t(.) %>% data.frame(check.names = FALSE) %>%
      `colnames<-`(c("low_cumrisk", "high_cumrisk")) %>%
      dplyr::bind_cols(!!core_markers[j] := tmp_bst[[1]]$cumrisk_dat %>% dplyr::pull(core_markers[j]) )
    
  }
  names(tmp_endpoint_bst) = core_markers
  
  cumrisk_bst[[i]] = tmp_endpoint_bst
  
  cat("The bootstrap for", RSV_endpoints1[i], "is done!\n")
  
}
names(cumrisk_bst) = names(marker_threshold_bst) = RSV_endpoints1

saveRDS(cumrisk_bst, 
        file = here::here("data/analysis_data/cumrisk_bst.rds"))

#===============================================#
# bootstrap: mediation analysis
#===============================================#

VE_mediator_bst = list(NULL)
for (i in 1:length(RSV_endpoints1)) {  ## only do the primary and key secondary RSV endpoints 
  
  cat("The bootstrap for", RSV_endpoints1[i], "begins!\n")
  
  tmp_endpoint_bst = list(NULL)
  for (j in 1:length(core_markers)) {  ## do the RSV-A nAb and RSV Pre-F Ab two markers 
    
    cat("The bootstrap for", core_markers[j], "begins!\n")
    tmp_bst = list(NULL)
    for (k in 1:length(RSV_bootstrap_rawdat[[2]]) ) {
      
      # cat("The bootstrap k = ", k, "is running!\n")
      tmpdata = RSV_bootstrap_rawdat[[2]][[k]] %>%
        dplyr::filter(get(RSV_endpoints1_PriorInfect[i]) == "N") 
      
      tmp_bst[[k]] = CoP_VE_mediator(
        data = tmpdata, ## day29 marker CoP analysis
        time = "tstart",
        time2 = RSV_endpoints1_tstop[i],
        event = RSV_endpoints1_casen[i],
        arm = "ACTARM",
        bmk_var = core_markers[j],
        bsl_vars = c("STRATFCT"),
        bsl_risk_vars = RSV_endpoints1_riskscore[i],
        weights = RSV_endpoints1_pw[i],
        tstart0 = 0,
        tstop0 = RSV_endpoints1_maxtime[i],
        calendar_time_scale = FALSE )
    }
    
    ## merge the cumulative risk 
    tmp_endpoint_bst[[j]] = do.call(rbind, lapply(tmp_bst, function(t) t$VE_dat)) %>%
      apply(., 2, function(t) c(quantile(t, 0.025, na.rm = TRUE), 
                                mean(t, na.rm = TRUE), 
                                quantile(t, 0.975, na.rm = TRUE))) %>%
      t() %>% data.frame(check.names = FALSE) %>%
      `colnames<-`(c("low", "mean", "high")) %>%
      dplyr::mutate(Marker = core_markers[j], .before = "low")
    
  }
  
  names(tmp_endpoint_bst) = core_markers
  
  VE_mediator_bst[[i]] = tmp_endpoint_bst
  
}
names(VE_mediator_bst) = RSV_endpoints1

saveRDS(VE_mediator_bst, 
        file = here::here("data/analysis_data/VE_mediator_bst.rds"))
