# Supplementary material for: Immune correlates analysis of mRNA-1345 RSV vaccine efficacy clinical trial
Source: Nat Commun. 2025 Jul 3;16:6118. doi: 10.1038/s41467-025-61153-x (PMC12229610; doi:10.1038/s41467-025-61153-x)
Supplement: Supplementary file 4 — Supplementary Code 1 [file 41467_2025_61153_MOESM4_ESM.zip › Supplementary Code 1/code/06_P301_CoP_Part2.R]

#==============================================================================#
# This file generates the CoP analysis results including 
#    1). marginalized risk by vaccine/placebo group 
#    2). controlled vaccine efficacy  
#    3). marginalized risk above marker thresholds in vaccine group 
#
# Copyright (c) 2025 ModernaTX, Inc. 
#==============================================================================#

source(here::here("common/RSV_common.R"))

#=================================================#
# load the bootstrap model summaries 
#=================================================#
## load the bootstrap Coxph model analysis results
coxph_bst = readRDS(here::here("data/analysis_data/Coxph_bst.rds"))

## load the bootstrap risk threshold analysis results 
cumrisk_bst = readRDS(here::here("data/analysis_data/cumrisk_bst.rds"))


#=================================================#
# marginalized risk by vaccine/placebo group 
#=================================================#
pred_riskplot_list = pred_riskplot_datalist = NULL

for (i in c(1:3)) {
  
  cat("#### For", RSV_endpoints1_alias[i], "\n")
  
  tmp_pred_riskplot_list = NULL
  tmp_pred_riskplot_datalist = NULL
  
  for(bmk_var in core_markers){
    
    cat("  -  The Predicted risk by 345 Days post Day 29 visit", with(biomarker_types, marker[PARAMCD == bmk_var]), ":\n")
    
    tmp_Vaccine_risk_CI = coxph_bst[[ RSV_endpoints1[i] ]][[ bmk_var ]]$vaccine_risk
    tmp_Placebo_risk_CI = coxph_bst[[ RSV_endpoints1[i] ]][[ bmk_var ]]$placebo_risk
    
    tmp_Vaccine_risk_avg_CI = coxph_bst[[ RSV_endpoints1[i] ]][[ bmk_var ]]$vaccine_avg_risk
    tmp_Placebo_risk_avg_CI = coxph_bst[[ RSV_endpoints1[i] ]][[ bmk_var ]]$placebo_avg_risk
    
    tmp_risk_CI = bind_rows(tmp_Vaccine_risk_CI %>% 
                              dplyr::mutate(group = "mRNA-1345 50 ug"),
                            tmp_Placebo_risk_CI %>%
                              dplyr::mutate(group = "Placebo")) %>%
      dplyr::mutate(across(group, ~ factor(., 
                                           levels = c("Placebo", "mRNA-1345 50 ug"),
                                           labels = c("Placebo", "mRNA-1345")) ) ) %>%
      dplyr::mutate(across(CI_bound, ~ factor(., levels = c("low", "high"))) )
    
    tmp_risk_avg = bind_rows(tmp_Placebo_risk_avg_CI,
                             tmp_Vaccine_risk_avg_CI) %>%
      dplyr::mutate(group = c("Placebo", "mRNA-1345 50 ug")) %>%
      dplyr::mutate(across(group, ~ factor(., 
                                           levels = c("Placebo", "mRNA-1345 50 ug"),
                                           labels = c("Placebo", "mRNA-1345")) ) )
    
    tmpdata = Day29_marker_efficacy_dat %>% 
      dplyr::mutate(across(ACTARM, ~ factor(., labels = c("Placebo", "mRNA-1345")) ) ) %>%
      dplyr::filter(get(RSV_endpoints1_PriorInfect[i]) == "N")
    
    tmp_VE = CoP_riskplot2(data = tmpdata,
                           time = "tstart",
                           time2 = RSV_endpoints1_tstop[i],
                           event = RSV_endpoints1_casen[i],
                           bmk_var = bmk_var,
                           arm = "ACTARM",
                           bsl_vars = c("STRATFCT"),
                           bsl_risk_vars = RSV_endpoints1_riskscore[i],
                           weights = RSV_endpoints1_pw[i],
                           tstart0 = 0,  
                           tstop0 = RSV_endpoints1_maxtime[i], 
                           bmk_var_levels = ss_list[[bmk_var]],
                           calendar_time_scale = FALSE,
                           risk_CI = tmp_risk_CI,
                           risk_avg = tmp_risk_avg,
                           is_add_ribbon = TRUE,
                           quantile_range = c(0.005, 0.995),
                           xlab = paste("Day 29", with(biomarker_types, marker[PARAMCD == bmk_var])),
                           ylab = "Probability of RSV By \n 345 Days Post Day 29 Visit",
                           legend_labels = c("Placebo", "mRNA-1345"),
                           x_coord_limits = bmk_var_limits[[bmk_var]],
                           title = NULL )
    
    tmp_pred_riskplot_list[[ bmk_var ]] = tmp_VE
    
    ## obtain biomarker quantile range 
    bmk_quantile_range = weighted.quantile(tmpdata %>% dplyr::pull(bmk_var),
                                           tmpdata %>% dplyr::pull(RSV_endpoints1_pw[i]),
                                           c(0.005, 0.995), na.rm = TRUE)
    
    tmp_pred_riskplot_datalist[[ bmk_var ]] = tmp_VE$risk_dat %>%
      tidyr::pivot_longer(values_to = "CI_value", 
                          names_to = "group", 
                          cols = c("Placebo", "mRNA-1345")) %>%
      dplyr::mutate(across(group, ~ factor(., levels = c("Placebo", "mRNA-1345")) ) ) %>%
      dplyr::mutate(CI_bound = "mean") %>%
      bind_rows(., tmp_risk_CI) %>%
      dplyr::mutate(across(CI_bound, ~ factor(., levels = c("mean", "low", "high")) ) ) %>%
      dplyr::filter(between(get(bmk_var), bmk_quantile_range[1], bmk_quantile_range[2]))
    
    cat("\n")
  }
  
  pred_riskplot_list[[ RSV_endpoints1[i] ]] = tmp_pred_riskplot_list
  pred_riskplot_datalist[[ RSV_endpoints1[i] ]] = tmp_pred_riskplot_datalist
  
  cat("\n")
}


#=================================================#
# controlled vaccine efficacy
#=================================================#

CVE_plot_list = CVE_plot_datalist = NULL
for (i in c(1:length(RSV_endpoints1))) {
  
  cat("#### For", RSV_endpoints1_alias[i], "\n")
  
  tmp_CVE_plot_list = tmp_CVE_plot_datalist = NULL
  for(bmk_var in core_markers){
    
    cat("  -  The Controlled VE by 345 Days post Day 29 Visit by ", 
        with(biomarker_types, marker[PARAMCD == bmk_var]), ":\n")
    
    tmp_VE_CI = coxph_bst[[ RSV_endpoints1[i] ]][[ bmk_var ]]$VE
    
    tmpdata = Day29_marker_efficacy_dat %>% 
      dplyr::mutate(across(ACTARM, ~ factor(., labels = c("Placebo", "mRNA-1345")) ) ) %>%
      dplyr::filter(get(RSV_endpoints1_PriorInfect[i]) == "N") 
    
    tmp_VE = CoP_CVE(data = tmpdata,
                     time = "tstart",
                     time2 = RSV_endpoints1_tstop[i],
                     event = RSV_endpoints1_casen[i],
                     bmk_var = bmk_var,
                     arm = "ACTARM",
                     bsl_vars = c("STRATFCT"),
                     bsl_risk_vars = RSV_endpoints1_riskscore[i],
                     weights = RSV_endpoints1_pw[i],
                     tstart0 = 0,  
                     tstop0 = RSV_endpoints1_maxtime[i], 
                     bmk_var_levels = ss_list[[bmk_var]],
                     calendar_time_scale = FALSE,
                     overall_VE = overall_VE_list[RSV_endpoints1[i]],
                     overall_VE_CI = overall_VE_CI_list[[ RSV_endpoints1[i] ]],
                     VE_CI = tmp_VE_CI,
                     quantile_range = c(0.005, 0.995),
                     xlab = paste("Day 29", with(biomarker_types, marker[PARAMCD == bmk_var])),
                     ylab = "Controlled Vaccine Efficacy By \n 345 Days Post Day 29 Visit",
                     legend_labels = c("Placebo", "mRNA-1345"),
                     y_coord_limits = c(0, 1),
                     x_coord_limits = bmk_var_limits[[bmk_var]],
                     title = NULL)
    
    tmp_CVE_plot_list[[ bmk_var ]] = tmp_VE
    
    ## obtain biomarker quantile range 
    bmk_quantile_range = weighted.quantile(tmpdata %>% dplyr::pull(bmk_var),
                                           tmpdata %>% dplyr::pull(RSV_endpoints1_pw[i]),
                                           c(0.005, 0.995), na.rm = TRUE)
    
    ## combine the point estimate of VE and the corresponding bootstrap 95% CI
    tmp_CVE_plot_datalist[[ bmk_var ]] = tmp_VE$VE_dat$CVE %>%
      dplyr::rename(CI_value = VE) %>%
      dplyr::mutate(CI_bound = "mean", .before = "CI_value") %>%
      bind_rows(., tmp_VE_CI) %>%
      dplyr::mutate(across(CI_bound, ~ factor(., levels = c("mean", "low", "high")) ) ) %>%
      dplyr::filter(between(get(bmk_var), bmk_quantile_range[1], bmk_quantile_range[2]))
    
    cat("\n")
  }
  
  CVE_plot_list[[ RSV_endpoints1[i] ]] = tmp_CVE_plot_list
  CVE_plot_datalist[[ RSV_endpoints1[[i]] ]] = tmp_CVE_plot_datalist
  
  cat("\n")
}


#==================================================#
# marginalized risk above marker thresholds in 
# vaccine group
#==================================================#
risk_threshold_plot_list = risk_threshold_plot_datalist = NULL

for (i in 1:length(RSV_endpoints1)) {
  
  cat(" - ", RSV_endpoints1_alias[i], "\n")
  
  tmp_risk_threshold_plot_list = tmp_risk_threshold_plot_datalist = NULL
  for (j in 1:length(core_markers)) {
    
    tmpdata = Day29_marker_efficacy_dat %>%
      dplyr::mutate(across(ACTARM, ~ factor(., labels = c("Placebo", "mRNA-1345")) ) ) %>%
      dplyr::filter(get(RSV_endpoints1_PriorInfect[i]) == "N")
    
    tmp_risk_threshold_plot_list[[ core_markers[j] ]] = CoP_risk_threshold_plot(
      data = tmpdata,
      time = "tstart",
      time2 = RSV_endpoints1_tstop[i],
      event = RSV_endpoints1_casen[i],
      bmk_var = core_markers[j],
      arm = "ACTARM",
      bsl_vars = c("STRATFCT"),
      bsl_risk_vars = RSV_endpoints1_riskscore[i],
      weights = RSV_endpoints1_pw[i],
      tstart0 = 0,
      tstop0 = RSV_endpoints1_maxtime[i],
      calendar_time_scale = FALSE,
      method = "causal",
      minrisk_threshold = NULL,
      marker_thresholds = NULL,
      is_add_marker_thresholds_risk_legend = TRUE,
      bmk_var_levels = ss_list[[ core_markers[j] ]],
      risk_threshold_limit = c(0.0001, 0.006),
      risk_CI = cumrisk_bst[[i]][[j]],
      quantile_range = c(0, 0.975),
      xlab = paste("Day 29", with(biomarker_types, marker[ PARAMCD == core_markers[j] ])),
      ylab = "Probability of RSV By \n 345 Days Post Day 29 Visit",
      title = NULL)
    
    data1 = tmpdata %>% dplyr::filter(ACTARM != "Placebo")
    
    bmk_quantile_range = weighted.quantile(data1 %>% dplyr::pull(core_markers[j]),
                                           data1 %>% dplyr::pull(RSV_endpoints1_pw[i]),
                                           c(0, 0.975), na.rm = TRUE)
    
    tmp_risk_threshold_plot_datalist[[ core_markers[j] ]] = tmp_risk_threshold_plot_list[[ core_markers[j] ]]$risk_data %>%
      dplyr::select(all_of(c(core_markers[j], "cumrisk") ) ) %>%
      dplyr::inner_join(cumrisk_bst[[i]][[j]], by = core_markers[j] ) %>%
      dplyr::rename(mean = cumrisk, 
                    low = low_cumrisk, 
                    high = high_cumrisk) %>%
      dplyr::filter(between(get(core_markers[j]), bmk_quantile_range[1], bmk_quantile_range[2])) %>%
      tidyr::pivot_longer(cols = c(mean, low, high), 
                          names_to = "CI_bound", 
                          values_to = "CI_value") %>%
      dplyr::mutate(across(CI_bound, ~ factor(., levels = c("mean", "low", "high")) ) )
    
  }
  
  risk_threshold_plot_list[[ RSV_endpoints1[i] ]] = tmp_risk_threshold_plot_list
  risk_threshold_plot_datalist[[ RSV_endpoints1[i] ]] = tmp_risk_threshold_plot_datalist
  
  cat("\n")
  
}


#====================================================#
# arrange and save the CoP plots 
#====================================================#
AnAb_preF_order = c(24, 25, 26)
BnAb_postF_order = c(27, 28, 29)

for (i in 1:length(RSV_endpoints1)) {
  
  ## save save CoR/CoP plots for RSV-A nAb & RSV Pre-F
  ggarrange(plotlist = list(pred_riskplot_list[[ RSV_endpoints1[i] ]]$LRSVANC$risk_plot,
                            CVE_plot_list[[ RSV_endpoints1[i] ]]$LRSVANC$VE_plot,
                            risk_threshold_plot_list[[ RSV_endpoints1[i] ]]$LRSVANC$risk_plot,
                            pred_riskplot_list[[ RSV_endpoints1[i] ]]$LRSVPRIG$risk_plot,
                            CVE_plot_list[[ RSV_endpoints1[i] ]]$LRSVPRIG$VE_plot,
                            risk_threshold_plot_list[[ RSV_endpoints1[i] ]]$LRSVPRIG$risk_plot),
            nrow = 2, ncol = 3, labels = LETTERS[1:6], 
            label.x = 0, label.y = 0.975,
            font.label = list(size = 28)) %>% 
    ggsave(., file = here::here(sprintf("results/figures/Fig_S%d.pdf", AnAb_preF_order[i]) ),
           width = 28, height = 12, units = "in", bg = "white")
  
  ## save save CoR/CoP plots for RSV-B nAb & RSV Post-F
  ggarrange(plotlist = list(pred_riskplot_list[[ RSV_endpoints1[i] ]]$LRSVBNC$risk_plot,
                            CVE_plot_list[[ RSV_endpoints1[i] ]]$LRSVBNC$VE_plot,
                            risk_threshold_plot_list[[ RSV_endpoints1[i] ]]$LRSVBNC$risk_plot,
                            pred_riskplot_list[[ RSV_endpoints1[i] ]]$LRSVPTIG$risk_plot,
                            CVE_plot_list[[ RSV_endpoints1[i] ]]$LRSVPTIG$VE_plot,
                            risk_threshold_plot_list[[ RSV_endpoints1[i] ]]$LRSVPTIG$risk_plot),
            nrow = 2, ncol = 3, labels = LETTERS[1:6], 
            label.x = 0, label.y = 0.975,
            font.label = list(size = 28)) %>% 
    ggsave(., file = here::here(sprintf("results/figures/Fig_S%d.pdf", BnAb_postF_order[i]) ),
           width = 28, height = 12, units = "in", bg = "white")
  
}


#==================================================#
# save the source data for the CoP plots 
#==================================================#

for (i in 1:length(RSV_endpoints1)) {
  
  ## source data for RSV-A nAb and preF CoP results
  df_list = list(pred_riskplot_datalist[[ RSV_endpoints1[i] ]]$LRSVANC,
                 CVE_plot_datalist[[ RSV_endpoints1[i] ]]$LRSVANC,
                 risk_threshold_plot_datalist[[ RSV_endpoints1[i] ]]$LRSVANC,
                 pred_riskplot_datalist[[ RSV_endpoints1[i] ]]$LRSVPRIG,
                 CVE_plot_datalist[[ RSV_endpoints1[i] ]]$LRSVPRIG,
                 risk_threshold_plot_datalist[[ RSV_endpoints1[i] ]]$LRSVPRIG)
  
  names(df_list) = sprintf("Fig_S%d_Panel_%s", AnAb_preF_order[i], letters[1:6])
  
  write.xlsx(df_list, file = here::here(sprintf("data/source_data/%s%d_data.xlsx",
                                                "Fig_S", AnAb_preF_order[i]) ) )
  
  ## source data for RSV-B nAb and postF CoP results
  df_list = list(pred_riskplot_datalist[[ RSV_endpoints1[i] ]]$LRSVBNC,
                 CVE_plot_datalist[[ RSV_endpoints1[i] ]]$LRSVBNC,
                 risk_threshold_plot_datalist[[ RSV_endpoints1[i] ]]$LRSVBNC,
                 pred_riskplot_datalist[[ RSV_endpoints1[i] ]]$LRSVPTIG,
                 CVE_plot_datalist[[ RSV_endpoints1[i] ]]$LRSVPTIG,
                 risk_threshold_plot_datalist[[ RSV_endpoints1[i] ]]$LRSVPTIG)
  
  names(df_list) = sprintf("Fig_S%d_Panel_%s", BnAb_postF_order[i], letters[1:6])
  
  write.xlsx(df_list, file = here::here(sprintf("data/source_data/%s%d_data.xlsx",
                                                "Fig_S", BnAb_postF_order[i]) ) )
  
  
}
