# Supplementary material for: Immune correlates analysis of mRNA-1345 RSV vaccine efficacy clinical trial
Source: Nat Commun. 2025 Jul 3;16:6118. doi: 10.1038/s41467-025-61153-x (PMC12229610; doi:10.1038/s41467-025-61153-x)
Supplement: Supplementary file 4 — Supplementary Code 1 [file 41467_2025_61153_MOESM4_ESM.zip › Supplementary Code 1/code/06_P301_CoP_Part3.R]

#==============================================================================#
# This file generates the CoP results including 
#    1). mediation analysis 
#
# Copyright (c) 2025 ModernaTX, Inc. 
#==============================================================================#

source(here::here("common/RSV_common.R"))

#================================================#
# load the bootstrap model summaries 
#================================================#
## load the mediation analysis results 
VE_mediator_bst = readRDS(here::here("data/analysis_data/VE_mediator_bst.rds"))

## calculate the Indirect, direct and overall VE
VE_mediator_bst1 = lapply(VE_mediator_bst, function(t){
  
  lapply(t, function(x){
    
    newx = x
    newx$mean[1:3] = 1 - x$mean[1:3]
    newx$low[1:3] = 1 - x$high[1:3]
    newx$high[1:3] = 1 - x$low[1:3]
    
    newx
  })
  
})

VE_mediator_list = lapply(VE_mediator_bst1, function(t){
  
  newt = lapply(t, function(x){
    
    x %>% 
      dplyr::mutate(CI_value = paste0(sprintf("%.3f", mean), " (",
                                      sprintf("%.3f", low), ", ",
                                      sprintf("%.3f", high), ")")) %>%
      dplyr::mutate(CI = paste(rep(" ", 12), collapse = " "), .after = "CI_value") %>%
      dplyr::mutate(CI_space = paste(rep(" ", 1), collapse = " "), .after = "CI") %>%
      dplyr::select(CI_value, CI, CI_space)
    
  })
  
  bind_cols(newt)
  
})


VE_mediator_frt_list1 = NULL
for (i in 1:3) {
  
  # cat(" - ", RSV_endpoints1_alias[i], ":\n")
  
  VE_mediator_frt_dat = VE_mediator_list[[i]] %>%
    dplyr::mutate(Effect = c("Indirect VE", "Direct VE", "Overall VE", "VE Mediator"), .before = 1)
  
  VE_mediator_frt = forestploter::forest(VE_mediator_frt_dat %>%
                                           `colnames<-`(c(" ", rep(" ", 12))),
                                         est = list(VE_mediator_bst1[[i]]$LRSVANC$mean,
                                                    VE_mediator_bst1[[i]]$LRSVBNC$mean,
                                                    VE_mediator_bst1[[i]]$LRSVPRIG$mean,
                                                    VE_mediator_bst1[[i]]$LRSVPTIG$mean),
                                         lower = list(VE_mediator_bst1[[i]]$LRSVANC$low,
                                                      VE_mediator_bst1[[i]]$LRSVBNC$low,
                                                      VE_mediator_bst1[[i]]$LRSVPRIG$low,
                                                      VE_mediator_bst1[[i]]$LRSVPTIG$low),
                                         upper = list(VE_mediator_bst1[[i]]$LRSVANC$high,
                                                      VE_mediator_bst1[[i]]$LRSVBNC$high,
                                                      VE_mediator_bst1[[i]]$LRSVPRIG$high,
                                                      VE_mediator_bst1[[i]]$LRSVPTIG$high),
                                         ci_column = c(3, 6, 9, 12),
                                         ref_line = 1,
                                         vert_line = 0,
                                         xlim = c(-0.5, 2),
                                         ticks_at = c(-0.5, 0, 0.5, 1, 1.5, 2),
                                         theme = tm)
  
  VE_mediator_frt_list1[[i]] = VE_mediator_frt %>%
    edit_plot(., row = 1:4, which = "background", gp = gpar(fill = alpha("grey80", 0.5))) %>%
    edit_plot(., row = 1, which = "background", gp = gpar(fill = alpha("#00afef", 0.4))) %>%
    edit_plot(., row = 3, which = "background", gp = gpar(fill = alpha("yellow", 0.4))) %>%
    # edit_plot(., row = 4, which = "background", gp = gpar(fill = alpha("#e51937", 0.4))) %>%
    insert_text(., text = core_markers_alias[1], part = "header", col = 2, gp = gpar(fontface = "bold", fontsize = 10)) %>%
    add_text(., text = "Point Est. (95% CI)", part = "header", col = 2, gp = gpar(fontface = "bold", fontsize = 10)) %>%
    add_text(., text = core_markers_alias[2], part = "header", col = 5, row = 1, gp = gpar(fontface = "bold", fontsize = 10)) %>%
    add_text(., text = "Point Est. (95% CI)", part = "header", col = 5, gp = gpar(fontface = "bold", fontsize = 10)) %>%
    add_text(., text = core_markers_alias[3], part = "header", col = 8, row = 1, gp = gpar(fontface = "bold", fontsize = 10)) %>%
    add_text(., text = "Point Est. (95% CI)", part = "header", col = 8, gp = gpar(fontface = "bold", fontsize = 10)) %>%
    add_text(., text = core_markers_alias[4], part = "header", col = 11, row = 1, gp = gpar(fontface = "bold", fontsize = 10)) %>%
    add_text(., text = "Point Est. (95% CI)", part = "header", col = 11, gp = gpar(fontface = "bold", fontsize = 10)) %>%
    add_border(., row = 2, part = "header") 
  
}

ggarrange(plotlist = VE_mediator_frt_list1, 
          labels = letters[1:3],
          label.x = c(0.02, 0.02, 0.02),
          nrow = 3, ncol = 1, 
          font.label = list(size = 20)) %>%
  ggsave(., file = here::here("results/figures/Fig_S30.pdf"),
         width = 12.5, height = 6, units = "in", bg = "white", dpi = 400)
