# Supplementary material for: Immune correlates analysis of mRNA-1345 RSV vaccine efficacy clinical trial
Source: Nat Commun. 2025 Jul 3;16:6118. doi: 10.1038/s41467-025-61153-x (PMC12229610; doi:10.1038/s41467-025-61153-x)
Supplement: Supplementary file 4 — Supplementary Code 1 [file 41467_2025_61153_MOESM4_ESM.zip › Supplementary Code 1/common/RSV_common.R]

#====================================================================#
# This file is a common R file for RSV immune correlate analysis
# which should be sourced at the beginning. 
#
# Copyright (c) 2025 ModernaTX, Inc. 
#====================================================================#

source(here::here("common", "RSV_CoP_source.R"))

## define the primary endpoints and antibody markers 
RSV_endpoints1 = c("TLRD12M2", "TLRD12M3", "TARD12M")
RSV_endpoints1_alias = c("RSV-LRTD 2+", "RSV-LRTD 3+", "RSV-ARD")
core_markers = c("LRSVANC", "LRSVBNC", "LRSVPRIG", "LRSVPTIG")
core_markers_alias = c("RSV-A nAb (IU/mL)", "RSV-B nAb (IU/mL)",
                       "RSV Pre-F IgG Ab (AU/mL)", "RSV Post-F IgG Ab (AU/mL)")
core_markers_alias2 = c("RSV-A neutralizing antibody", "RSV-B neutralizing antibody",
                        "RSV Pre-F IgG binding antibody", "RSV Post-F IgG binding antibody")

## define the biomarker value limits
bmk_var_limits = list(LRSVANC = c(2, 5.5),
                      LRSVBNC = c(2, 5.1), 
                      LRSVPRIG = c(3, 5.8),
                      LRSVPTIG = c(3, 5.95))

## define the sequenced biomarker levels  
ss_list = list(LRSVANC = log10(c(100, 200, 300, 400, 
                                 seq(500, 10^5-500, by = 500), 
                                 seq(10^5, 10^6, by = 10^4)) ),
               LRSVBNC = log10(c(100, 200, 300, 400, 
                                 seq(500, 10^5-500, by = 500), 
                                 seq(10^5, 10^6, by = 10^4)) ),
               LRSVPRIG = log10(c(seq(1000, 10^5-500, by = 500), 
                                  seq(10^5, 10^6, by = 10^4)) ),
               LRSVPTIG = log10(c(seq(1000, 10^5-500, by = 500), 
                                  seq(10^5, 10^6, by = 10^4)) ) )

## add marker units 
marker_units = c("IU/mL", "IU/mL", "AU/mL", "AU/mL")
names(marker_units) = core_markers

## define the overall VE for each RSV endpoints 
overall_VE_list = c(0.633, 0.630, 0.539) ## point estimate of clinical VE 
overall_VE_CI_list = list(c(0.487, 0.737), c(0.373, 0.782), c(0.405, 0.643)) ## CI of clinical VE
names(overall_VE_list) = names(overall_VE_CI_list) = RSV_endpoints1

## load the analyzed data for the downstream analysis 
biomarker_types = readRDS(here::here("data/analysis_data", "biomarker_types.rds"))
RSV_CoP_dat_merge = readRDS(here::here("data/analysis_data", "RSV_CoP_dat_merge.rds"))
RSV_marker_efficacy_dat = readRDS(here::here("data/analysis_data", "RSV_marker_efficacy_dat.rds"))
Day1_marker_efficacy_dat = readRDS(here::here("data/analysis_data", "Day1_marker_efficacy_dat.rds"))
Day29_marker_efficacy_dat = readRDS(here::here("data/analysis_data", "Day29_marker_efficacy_dat.rds"))
RSV_baseline_riskscore = readRDS(here::here("data/analysis_data", "RSV_baseline_riskscore.rds"))

## load the biomarker data exclusively 
RSV_marker_dat_d1 = readRDS(here::here("data/analysis_data", "RSV_marker_dat_d1.rds"))
RSV_marker_dat_d29 = readRDS(here::here("data/analysis_data", "RSV_marker_dat_d29.rds"))

## add the baseline risk score data in the derived data 
RSV_CoP_dat_merge %<>% 
  dplyr::inner_join(RSV_baseline_riskscore %>% dplyr::select(-ACTARM), by = "SUBJID")

RSV_marker_efficacy_dat %<>% 
  dplyr::inner_join(RSV_baseline_riskscore %>% dplyr::select(-ACTARM), by = "SUBJID")

Day1_marker_efficacy_dat %<>% 
  dplyr::inner_join(RSV_baseline_riskscore %>% dplyr::select(-ACTARM), by = "SUBJID")

Day29_marker_efficacy_dat %<>% 
  dplyr::inner_join(RSV_baseline_riskscore %>% dplyr::select(-ACTARM), by = "SUBJID")


## modify the marker in biomarker_types data frame
biomarker_types %<>%
  dplyr::mutate(marker = paste0(marker2, " (", marker_units[PARAMCD], ")" ))


## define the endpoint related variables
RSV_endpoints1_case = paste(RSV_endpoints1, "case", sep = "_")
RSV_endpoints1_casen = paste(RSV_endpoints1, "casen", sep = "_")
RSV_endpoints1_pw = paste(RSV_endpoints1, "pw", sep = "_")
RSV_endpoints1_PriorInfect = paste(RSV_endpoints1, "PriorInfect", sep = "_")
RSV_endpoints1_startDT = paste(RSV_endpoints1, "startDT", sep = "_")
RSV_endpoints1_ADT = paste(RSV_endpoints1, "ADT", sep = "_")
RSV_endpoints1_CNSR = paste(RSV_endpoints1, "CNSR", sep = "_")
RSV_endpoints1_tstop = paste(RSV_endpoints1, "tstop", sep = "_")
RSV_endpoints1_strata = paste(RSV_endpoints1, "strata", sep = "_")
RSV_endpoints1_riskscore = paste(RSV_endpoints1, "Riskscore", sep = "_")

## define the RSV season 
RSV_endpoints1_tstart_date = RSV_endpoints1_tstop_date = NULL
RSV_endpoints1_time = RSV_endpoints1_maxtime = NULL

for (i in 1:length(RSV_endpoints1)) {
  
  RSV_endpoints1_tstart_date[i] = with(RSV_CoP_dat_merge %>%
                                         dplyr::filter(get(RSV_endpoints1_PriorInfect[i]) == "N"),
                                       min(get(RSV_endpoints1_startDT[i]))) %>% as.character()
  
  RSV_endpoints1_tstop_date[i] = with(RSV_CoP_dat_merge %>%
                                        dplyr::filter(get(RSV_endpoints1_PriorInfect[i]) == "N"),
                                      max(get(RSV_endpoints1_ADT[i]))) %>% as.character()
  
  RSV_endpoints1_time[i] = as.numeric(as.Date(RSV_endpoints1_tstop_date[i]) - as.Date(RSV_endpoints1_tstart_date[i]))
  
  ## derive the maximum even time post Day 29 visit 
  RSV_endpoints1_maxtime[i] = as.numeric(with(RSV_CoP_dat_merge %>%
                                                dplyr::filter(get(RSV_endpoints1_PriorInfect[i]) == "N"),
                                              max(get(RSV_endpoints1_ADT[i]) - get(RSV_endpoints1_startDT[i]))) )
}


#===============================================================================#
# load baseline risk model derived data 
#===============================================================================#
## load the baseline data 
RSV_bslrisk_dat = readRDS(here::here("data/analysis_data/RSV_bslrisk_dat.rds"))

## wrangling baseline risk data for baseline risk model 
RSV_baseline_dat = RSV_bslrisk_dat %>%
  tibble::column_to_rownames("SUBJID") %>%
  # remove the endpoint related columns
  dplyr::select(-matches(paste(RSV_endpoints1, collapse = "|"))) %>%
  # remove the EFSBL derived columns
  dplyr::select(-(EFSBLGR1:EFSBLGR3)) %>%
  dplyr::select(-c(AGEGR1)) %>%  ## to control the number of covariate < 20
  dplyr::mutate(across(WBINCOME, ~ factor(., 
                                          levels = c("LowerMiddleIncome",
                                                     "UpperMiddleIncome",
                                                     "HighIncome"),
                                          labels = c("Lower-middle-income", 
                                                     "Upper-middle-income", 
                                                     "High-income") ) )) %>%
  dplyr::mutate(across(SEX, ~ factor(., levels = c("F", "M"), labels = c("Female", "Male")) )) %>%
  dplyr::mutate(across(ETHNIC, ~ factor(., 
                                        levels = c("NotHispanic",
                                                   "Hispanic",
                                                   "NotReported", 
                                                   "Unknown"),
                                        labels = c("NOT HISPANIC OR LATINO",
                                                   "HISPANIC OR LATINO",
                                                   "NOT REPORTED",
                                                   "UNKNOWN") ) ))

labelled::var_label(RSV_baseline_dat) = c("ACTARM" = "Arm",
                                          "WBINCOME" = "World Bank Country Income Level 2022",
                                          "REGION1" = "Geographic Region",
                                          "AGE" = "Age",
                                          "AGEGR2" = "Age Group",
                                          "SEX" = "Sex",
                                          "ETHNIC" = "Ethnicity",
                                          "LRTDRSKF" = "LRTD Risk Factor",
                                          "HSTCOVID" = "History of COVID-19",
                                          "HOSPCOVD" = "Hospitialization due to COVID-19",
                                          "BMIGR1" = "Baseline BMI Group",
                                          "EFSBL" = "Baseline Edmonton Frail Scale",
                                          "PECOMINT" = "Pre-Existing Comorbidities of Interest",
                                          "COPD" = "COPD",
                                          "ASTHMA" = "Asthma",
                                          "CRD" = "Chronic Respiratory Disease",
                                          "DIABETES" = "Diabetes",
                                          "CHF" = "Chronic Heart Failure",
                                          "ALRD" = "Advanced Liver or Renal Disease")


## derive data for fold-rise antibody marker analysis
core_markers_D29 = paste(core_markers, "D29", sep = "_")
core_markers_D29fc = paste(core_markers_D29, "FC", sep = "_")

D1_D29_merged_marker_efficacy_data = Day1_marker_efficacy_dat %>%
  dplyr::inner_join(Day29_marker_efficacy_dat %>% 
                      dplyr::select(SUBJID, all_of(core_markers)) %>%
                      `colnames<-`(c("SUBJID", core_markers_D29)),
                    by = "SUBJID") %>%
  dplyr::mutate(!!core_markers_D29fc[1] := get(core_markers_D29[1]) - get(core_markers[1]),
                !!core_markers_D29fc[2] := get(core_markers_D29[2]) - get(core_markers[2]),
                !!core_markers_D29fc[3] := get(core_markers_D29[3]) - get(core_markers[3]),
                !!core_markers_D29fc[4] := get(core_markers_D29[4]) - get(core_markers[4]) )

## load the adtte data for extracting the subtype endpoints 
RSV_adtte = readRDS(here::here("data/rawdata/RSV_adtte.rds"))
