# Supplementary material for: Immune correlates analysis of mRNA-1345 RSV vaccine efficacy clinical trial
Source: Nat Commun. 2025 Jul 3;16:6118. doi: 10.1038/s41467-025-61153-x (PMC12229610; doi:10.1038/s41467-025-61153-x)
Supplement: Supplementary file 4 — Supplementary Code 1 [file 41467_2025_61153_MOESM4_ESM.zip › Supplementary Code 1/common/RSV_CoP_source.R]

#==========================================================================================#
# This file provides the kernel source code for "immune correlates analysis of mRNA-1345
# RSV Vaccine Efficacy Clinical trial" including
#
#   *  Correlate matrix plot for assessing the association among various markers
#   *  Violin boxplot for displaying the distribution of various markers by
#      characteristics factors and visit times
#   *  Reverse empirical cumulative distribution plot of marker by groups of interest
#   *  IPSW Coxph model adjusted by covariates
#        -  Probability of cumulative risk for an RSV endpoint through a study period by
#           a categorized marker level (e.g., low, med, high)
#        -  Probability of marginalized covariate-adjusted risk for an RSV endpoint 
#           during a study period by treatment by a continuous marker of interest
#        -  Probability of marginalized covariate-adjuated risk for an RSV endpoint
#           during a study period in vaccine group above a range of marker thresholds 
#        -  Controlled vaccine efficacy by a continuous marker of interest
#        -  Mediation analysis 
#        -  forestplot with summary table by svycoxph model for a various of markers
#           adjusted by covariates of interests
#
# Copyright (c) 2025 ModernaTX, Inc. 
#==========================================================================================#

## required R packages 
library(ggplot2)
library(dplyr)
library(haven)
library(nlme)
library(readxl)
library(forestploter)
library(gridExtra)
library(survival)
library(survminer)
library(ggfortify)
library(xtable)
library(stringr)
library(kableExtra)
library(magrittr)
library(RColorBrewer)
library(circlize)
library(GGally)
library(ggpubr)
library(ggrepel)
library(ggh4x)
library(ggpmisc)
library(ggsurvfit)
library(tidycmprsk)
library(Hmisc)
library(ROCR)
library(plotROC)
library(pROC)
library(survey)
library(vimp)
library(SuperLearner)
library(tmle)
library(kyotil)
library(spatstat.geom)
library(marginalizedRisk)
library(marginaleffects)
library(PResiduals)
library(lubridate)
library(ggforce)
library(wCorr)
library(corrplot)
library(impute)
library(ranger)
library(xgboost)
library(RhpcBLASctl)
library(caret)
library(modeldb)
library(pander)
library(flextable)
library(table1)
library(officer)
library(officedown)
library(Gifi)
library(factoextra)
library(here)
library(tinytex)
library(crosstable)
library(cowplot)
library(gghighlight)
library(mgcv)
library(recipes)
library(openxlsx)

## define ggplot theme globally in the project
RSV_ggplot_theme <- theme_bw() +
  theme(axis.text = ggplot2::element_text(size = 14, face = "bold"),
        axis.title = ggplot2::element_text(size = 16, face = "bold"),
        legend.key.width = unit(1.5,"cm"),
        legend.key.size = unit(1,"pt"),
        legend.text = ggplot2::element_text(size = 14, face = "bold"),
        legend.title = ggplot2::element_text(size = 16, face = "bold"),
        legend.box = element_blank(),
        legend.background = element_rect(fill = "transparent"),
        plot.margin = margin(1,1,0,1,"cm"),
        panel.grid = element_blank(),
        panel.spacing = grid::unit(0.75, "lines"),
        plot.title = ggplot2::element_text(hjust = 0.5, size = 16, face = "bold"))

theme_set(RSV_ggplot_theme)


## define the forestplot theme 
tm <- forestploter::forest_theme(base_size = 10,
                                 # # adjust the content to middle
                                 core = list(bg_params = list(fill = c("white"))),
                                 # colhead = list(fg_params = list(hjust = 0.5, x = 0.5)),
                                 # Confidence interval point shape, line type/color/width
                                 ci_pch = 15,
                                 ci_col = "#e51937",
                                 ci_fill = "black",
                                 ci_alpha = 0.8,
                                 ci_lty = 1,
                                 ci_lwd = 2,
                                 ci_Theight = 0.2, # Set an T end at the end of CI 
                                 # x-axis parameter
                                 xaxis_lwd = 1.5,
                                 xaxis_cex = 0.9,
                                 # Reference line width/type/color
                                 refline_lwd = 1,
                                 refline_lty = "dashed",
                                 refline_col = "grey20",
                                 # Vertical line width/type/color
                                 vertline_lwd = 1,
                                 vertline_lty = "dashed",
                                 vertline_col = "grey20",
                                 # Change summary color for filling and borders
                                 summary_fill = "#4575b4",
                                 summary_col = "#4575b4",
                                 # Footnote font size/face/color
                                 footnote_cex = 0.6,
                                 footnote_fontface = "italic",
                                 footnote_col = "blue")


#' Correlation matrix plot for CoP analysis by adjusting weights 
#'
#' @param data a data frame of numerical values
#' @param bmk_vars a vector of characters for the biomarker variable names in `data` 
#' @param group a character for the variable name of the group or strata in `data`
#' @param weights a character for the variable of weights of the subjects in `data`
#' @param sm_method a character for the method of smoothing the scatter plot. Default is `"loess"`. 
#' @param cor_method a character for the method of calculating the correlation between two numerical variables,
#'                   Default is `"spearman"`.
#' @param column_labels the column lables displaying on the correlation matrix plot
#' @param limits a vector of two numeric values for the limits of x and y axes. For examples, 
#'               the limits for the log10 transformed antibody marker levels could be `c(1, 6)`.  
#' @param breaks a vector of numeric values for the breaks of x and y axes. 
#' @param labels a vector of labels corresponding to the breaks. Default is `NULL`.
#' @param axis_size the text size for the axis labels. Default is `12`.
#'
#' @export
CoP_ggpairs <- function(data, bmk_vars, group = NULL, weights = NULL,
                        sm_method = "loess", cor_method = "spearman", column_labels = NULL,
                        limits = c(1, 6), breaks = 1:6, labels = NULL, axis_size = 12){
  
  ## remove the NA's 
  data %<>%
    dplyr::select(all_of(bmk_vars), all_of(group), all_of(weights)) %>%
    tidyr::drop_na()
  
  ## find the matched column id for bmk_vars
  columns = match(bmk_vars, colnames(data))
  
  ## update aesthetic arguments
  if(is.null(limits)){
    limits = function(x) c( floor(min(x)), ceiling(max(x)) )
  }
  
  if(is.null(breaks)){
    # breaks = scales::breaks_extended(6)
    breaks = function(x) seq(floor(min(x)), ceiling(max(x)), by = 1)
  }
  
  if(is.null(labels)){
    # labels = function(x) parse(text = paste0("10^",x))
    labels = function(x)  parse(text = paste0("bold(","\'10\'", "^", "\'",x, "\'", ")") )
  }
  
  if(!is.null(group)){
    
    group_levels = levels(data %>% dplyr::pull(get(group)))
    group_colors = c(alpha("#00afef", 0.75),
                     alpha("#e51937", 0.75))
    
  }
  
  ## define the lower, upper, and diag density aesthetics
  
  smooth_fn <- function(data, mapping, method = "lm", ...){
    
    p <- ggplot(data = data, mapping = mapping) + geom_point()
    
    if(is.null(group)){
      p = p +
        geom_smooth(method = method, fill="#e51937", color="#e51937", ...)
      
    } else{
      p = p +
        geom_smooth(method = method, ...) +
        scale_fill_manual(breaks = group_levels,
                          values = group_colors) +
        scale_color_manual(breaks = group_levels,
                           values = group_colors)
    }
    
    p = p +
      scale_x_continuous(expand = expansion(mult = c(0.02, 0.02)),
                         limits = limits,
                         breaks = breaks,
                         labels = labels) +
      scale_y_continuous(expand = expansion(mult = c(0.02, 0.02)),
                         limits = limits,
                         breaks = breaks,
                         labels = labels) +
      theme(axis.text = ggplot2::element_text(size = axis_size, face = "bold"))
    
    return(p)
    
  }
  
  ## define the weighted Spearman correlation function 
  wcor_fun <- function(data, mapping, ndp = 3, ...){
    
    x = eval_data_col(data, mapping$x)
    y = eval_data_col(data, mapping$y)
    wt = eval_data_col(data, mapping$wt)
    
    if(is.null(group)){
      
      tmp_corr = weightedCorr(x, y, weights = wt, method = "Spearman")
      
      ggplot(data = data, mapping = mapping) +
        ggplot2::annotate("text", x = mean(x, na.rm = TRUE), y = mean(y, na.rm = TRUE), 
                          label = paste("Corr:", round(tmp_corr, ndp)), 
                          color = "black", ...) +
        theme(panel.grid = element_blank())
      
    } else{
      
      group = eval_data_col(data, mapping$group)
      
      tmp_corr = lb = NULL
      
      ## calculate the overall correlation
      tmp_corr_all = weightedCorr(x, y, weights = wt, method = "Spearman")
      lb_all = paste("Corr:", round(tmp_corr_all, ndp))
      
      for(k in 1:length(group_levels) ){
        
        tmp_corr[k] = weightedCorr(x = x[group == group_levels[k]],
                                   y = y[group == group_levels[k]],
                                   weights = wt[group == group_levels[k]],
                                   method = "Spearman")
        
        lb[k] = paste0(group_levels[k], ": ", round(tmp_corr[k], ndp))
      }
      
      ## append the overall correlation ahead
      tmp_corr = append(tmp_corr_all, tmp_corr)
      lb = append(lb_all, lb)
      
      x_pos = mean(x, na.rm = TRUE)
      y_pos = quantile(y, 0.5, na.rm = TRUE) + c(1.25, 0, -1.25)
      # y_pos = quantile(y, c(0.9, 0.5, 0.1), na.rm = TRUE)
      
      ggplot(data = data, mapping = mapping) +
        coord_cartesian(ylim = limits)+
        ggplot2::annotate("text", x = x_pos, y = y_pos, label = lb,
                          color = c("black", group_colors),
                          ...) +
        theme_bw() +
        theme(panel.grid = element_blank())
      
    }
    
  }
  
  
  ## define the unweighted Spearman correlation function for the upper triangle 
  upper_fn <- function(data, mapping, ...){
    
    if(is.null(group)){
      
      ggally_cor(data = data, mapping = mapping, ...)
      
    } else{
      
      ggally_cor(data = data, mapping = mapping, ...) +
        scale_color_manual(values = group_colors)
    }
    
  }
  
  
  ## customize the diagnoal density distribution plot 
  diag_fn <- function(data, mapping, ...){
    
    if(is.null(group)){
      
      ggally_densityDiag(data = data, mapping = mapping, ...) + 
        scale_x_continuous(expand = expansion(mult = c(0.02, 0.02)),
                           limits = limits)
      
    } else{
      
      ggally_densityDiag(data = data, mapping = mapping, ...) +
        scale_x_continuous(expand = expansion(mult = c(0.02, 0.02)),
                           limits = limits) +
        scale_fill_manual(breaks = group_levels,
                          values = group_colors) +
        scale_color_manual(breaks = group_levels,
                           values = group_colors)
    }
  }
  
  
  ## initiate the correlation matrix 
  if(is.null(weights)){
    
    ## unweighted correlation matrix 
    if(is.null(group)){
      
      tmplot = GGally::ggpairs(data = data, columns = columns,
                               lower = list(continuous = GGally::wrap(smooth_fn, method = sm_method)),
                               upper = list(continuous = GGally::wrap(upper_fn, method = cor_method, size = 6, fontface = "bold", stars = FALSE)),
                               diag = list(continuous = GGally::wrap(diag_fn)),
                               switch = "y",
                               columnLabels = column_labels)
    } else{
      
      tmplot = GGally::ggpairs(data = data, columns = columns,
                               ggplot2::aes(color = get(group), group = get(group), alpha = 0.5),
                               lower = list(continuous = GGally::wrap(smooth_fn, method = sm_method)),
                               upper = list(continuous = GGally::wrap(upper_fn, method = cor_method, size = 6, fontface = "bold", stars = FALSE)),
                               diag = list(continuous = GGally::wrap(diag_fn)),
                               switch = "y",
                               columnLabels = column_labels)
    }
    
  } else{
    
    ## weighted correlation matrix 
    if(is.null(group)){
      
      tmplot = GGally::ggpairs(data = data, columns = columns,
                               ggplot2::aes(wt = get(weights), alpha = 0.5),
                               lower = list(continuous = GGally::wrap(smooth_fn, method = sm_method)),
                               upper = list(continuous = GGally::wrap(wcor_fun, size = 6, fontface = "bold")),
                               diag = list(continuous = GGally::wrap(diag_fn)),
                               switch = "y",
                               columnLabels = column_labels)
    } else{
      
      tmplot = GGally::ggpairs(data = data, columns = columns,
                               ggplot2::aes(color = get(group), group = get(group), wt = get(weights), alpha = 0.5),
                               lower = list(continuous = GGally::wrap(smooth_fn, method = sm_method)),
                               upper = list(continuous = GGally::wrap(wcor_fun, size = 6, fontface = "bold")),
                               diag = list(continuous = GGally::wrap(diag_fn)),
                               switch = "y",
                               columnLabels = column_labels)
    }
    
  }
  
  
  tmplot = tmplot +
    theme_bw() + 
    theme(axis.text = ggplot2::element_text(size = axis_size),
          axis.title = ggplot2::element_text(size = 16, face = "bold"),
          axis.title.y = ggplot2::element_text(margin = margin(t = 0, r = 0.1, b = 0, l= 0, unit = "cm")),
          strip.text = element_text(size = 16, face = "bold"),
          strip.placement = "outside",
          strip.background = element_blank(),
          legend.position = "bottom",
          legend.key.width = unit(1,"cm"),
          legend.key.size = unit(1,"pt"),
          # legend.text = ggplot2::element_text(size = 12, face = "bold"),  ## unexpected error
          legend.title = ggplot2::element_text(size = 16, face = "bold"),
          legend.background = element_rect(fill = "transparent"),
          plot.margin = margin(1,1,0,1,"cm"),
          panel.grid = element_blank(),
          panel.spacing = grid::unit(0.75, "lines"),
          plot.title = ggplot2::element_text(hjust = 0.5, size = 18, face = "bold"))
  
  tmplot[1,1] = tmplot[1,1] +
    scale_y_continuous(expand = expansion(mult = c(0.01, 0.01)),
                       # limits = c(0,1.25),
                       breaks = scales::pretty_breaks(n = 5),
                       labels = function(x) parse(text = paste0("bold(", "\'",x, "\'", ")") )
    ) +
    theme(axis.text = ggplot2::element_text(size = axis_size))
  
  tmplot[length(bmk_vars), length(bmk_vars)] = tmplot[length(bmk_vars), length(bmk_vars)] +
    scale_x_continuous(expand = expansion(mult = c(0.02, 0.02)),
                       limits = limits,
                       breaks = breaks,
                       labels = labels) +
    theme(axis.text = ggplot2::element_text(size = axis_size, face = "bold"))
  
  
  print(tmplot)
  
  return(invisible(tmplot))
  
}


#' correlation scatter plot between variables 
#'
#' @param data a data frame
#' @param y a continuous variable name in `data`
#' @param x a continuous variable name in `data` 
#' @param weights variable name in `data` for subject weights
#' @param group aesthetic group variable in `data` 
#' @param arm the treatment variable name in `data`
#' @param arm_control character for the control level in `arm`
#' @param is_add_fit_formula Boolean, whether or not add the fitted formula in the plot
#' @param x_lab character for the x-axis label 
#' @param y_lab character for the y-axis label
#' @param title character for the title
#' @param x_limits a vector of two numeric values for x-axis
#' @param y_limits a vector of two numeric values for y-axis
#' @param method character for the smooth method. Default is `"lm"`
#' 
#' @export
CoP_scatterplot <- function(data, y, x, weights, 
                            group = "aes_group", 
                            arm, 
                            arm_control = NULL,
                            is_add_fit_formula = TRUE,
                            x_lab = "Baseline",
                            y_lab = "Day 29",
                            title = core_markers_alias[1],
                            x_limits = c(1.75, 6),
                            y_limits = c(1.75, 6), 
                            x_labels = NULL,
                            y_labels = NULL,
                            method = "lm"){
  
  ## define the x-y label function 
  label_fun = function(x){
    
    sapply(x, function(t){
      
      parse(text = paste0("bold(","\'10\'", "^", "\'",t, "\'", ")") )
      
    })
    
  }
  
  if(is.null(x_labels)) x_labels = label_fun
  if(is.null(y_labels)) y_labels = label_fun
  
  ## obtain the arm levels 
  arm_levels = levels(data %>% dplyr::pull(arm))
  
  if(is.null(arm_control)){
    arm_control = arm_levels[1]
  }
  
  ## obtain the aesthetic group levels 
  aes_group_levels = levels(data %>% dplyr::pull(group))
  
  ## create the scatter plot with fitted model 
  tmplot = ggplot(data, aes(x = get(x), y = get(y))) +
    labs(x = x_lab, 
         y = y_lab,
         title = title) +
    coord_cartesian(xlim = x_limits, ylim = y_limits) +
    geom_point(aes(group = get(arm), color = get(arm), 
                   shape = get(group), size = get(group), fill = get(group)), 
               show.legend = FALSE) +
    geom_smooth(aes(group = get(arm), color = get(arm)), method = method, se = FALSE) +
    scale_x_continuous(expand = expansion(mult = c(0.02, 0.02)),
                       labels = x_labels) +
    scale_y_continuous(expand = expansion(mult = c(0.02, 0.02)),
                       labels = x_labels) +
    scale_color_manual(breaks = rev(arm_levels),
                       values = rev(c(alpha("#00afef", 0.75), alpha("#e51937", 0.75)))) +
    scale_shape_manual(breaks = aes_group_levels,
                       values = c(24, 21, 21)) +
    scale_size_manual(breaks = aes_group_levels,
                      values = c(3, 2, 2)) +
    scale_fill_manual(breaks = aes_group_levels,
                      values = c(alpha("yellow", 0.75), alpha("grey", 0), alpha("grey", 0))) +
    theme_bw() +
    theme(axis.text = ggplot2::element_text(size = 12, face = "bold"),
          axis.title = ggplot2::element_text(size = 16, face = "bold"),
          axis.title.y = ggplot2::element_text(margin = margin(t = 0, r = 0.1, b = 0, l= 0, unit = "cm")),
          strip.text = element_text(size = 16, face = "bold"),
          legend.position = "bottom",
          legend.key.width = unit(0.75,"cm"),
          legend.key.size = unit(1,"pt"),
          legend.text = ggplot2::element_text(size = 16, face = "bold"),
          # legend.title = ggplot2::element_text(size = 18, face = "bold"),
          legend.title = element_blank(),
          legend.background = element_rect(fill = "transparent"),
          plot.margin = margin(0.1,0.15,0.1,0.15,"cm"),
          panel.grid = element_blank(),
          plot.title = ggplot2::element_text(hjust = 0.5, size = 16, face = "bold"))
  
  ## calculate the fitted model 
  if(is_add_fit_formula){
    
    data0 = data %>% dplyr::filter(get(arm) == arm_control)
    data1 = data %>% dplyr::filter(get(arm) != arm_control)
    
    tmpglm0 = glm(get(y) ~ get(x), data = data0, weights = get(weights))
    tmpglm1 = glm(get(y) ~ get(x), data = data1, weights = get(weights))
    
    tmpfit0 = sprintf("log[10](y)==%.2f+%.2f*log[10](x)", 
                      coefficients(tmpglm0)[1], coefficients(tmpglm0)[2])
    
    tmpfit1 = sprintf("log[10](y)==%.2f+%.2f*log[10](x)", 
                      coefficients(tmpglm1)[1], coefficients(tmpglm1)[2])
    
    tmpfit = tibble(x = Inf, y = -Inf, 
                    tbl = list(tribble( ~ " ", ~ "Formula",
                                        arm_levels[2], tmpfit1,
                                        arm_levels[1], tmpfit0) ) )
    
    tmplot = tmplot + 
      geom_table(data = tmpfit, 
                 aes(x, y, label = tbl),
                 parse = TRUE )
  }  
  
  print(tmplot)
  
  return(invisible(tmplot))
  
}


#' Violin boxplot of antibody markers
#'
#' @param data a data frame
#' @param x a categorical variable in `data` for x-axis in the boxplot
#' @param y a continuous variable in `data` for y-axis in the boxplot
#' @param group a categorical variable for facet_group
#' @param weights a numerical variable in `data` for subjects' weights 
#' @param bmk_assay biomarker assay data with ULOQ and LLOQ values 
#' @param is_add_GMV_summary boolean variable for whether adding the GMV summary on top of the boxplot. Default is `TRUE`
#' @param pvalue_tbl a tbl object for presenting the pvalues on top of the boxplot
#' @param stat_fontsize the fontsize for the statistics superimposed on top of the boxplot 
#' @param stat_note a character string to notate the name of the summary statistic. Default is `GMT`.
#' @param y_limits a vector of two numeric values for the y-axis limits
#' @param y_breaks a vector of numeric values to break the y-axis
#' @param y_labels a vector of numeric or character values for the corresponding y-axis breaks
#' @param x_lab character for x-axis label
#' @param y_lab character for y-axis label
#' @param strip_labels a vector of characters for the strip labels of a facet plot
#' @param legend_breaks a vector of legend breaks
#' @param legend_labels a vector of legend labels
#' @param legend_title a character for legend title
#' @param title a character to describe the title of the plot
#'
#' @export
CoP_boxplot <- function(data, x, y, group,
                        weights, 
                        bmk_assay, 
                        is_add_GMV_summary = TRUE, 
                        pvalue_tbl = NULL,
                        stat_fontsize = 4, 
                        stat_note = "GMT",
                        y_limits = NULL, 
                        y_breaks = NULL, 
                        y_labels = NULL,
                        x_lab = NULL, 
                        y_lab = NULL, 
                        strip_labels = NULL,
                        legend_breaks = NULL, 
                        legend_labels = NULL, 
                        legend_title = NULL,
                        title = NULL){
  
  ## update aesthetic arguments
  
  if(is.null(y_limits)){
    y_limits = function(x) c( floor(min(x)), ceiling(max(x)) )
  }
  
  if(is.null(y_breaks)){
    y_breaks = function(x) seq(floor(min(x)), ceiling(max(x)), by = 1)
  }
  
  if(is.null(y_labels)){
    
    y_labels = function(x)  parse(text = paste0("bold(","\'10\'", "^", "\'",x, "\'", ")") )
  }
  
  ## update legend (when group is not NULL)
  if(is.null(legend_breaks)){
    legend_breaks = unique(levels(data %>% dplyr::pull(x)))
    
    legend_color_values = brewer.pal(n = length(legend_breaks), name = "Dark2")
    names(legend_color_values) = legend_breaks
  }
  
  if(is.null(legend_labels) & !is.null(legend_breaks)){
    legend_labels = legend_breaks
  }
  
  
  ## draft the violin boxplot
  tmplot = ggplot(data = data, aes(x = get(x), y = get(y), color = get(x))) +
    geom_boxplot() +
    geom_jitter(position = position_jitter(width = 0.1, height = 0.1), size = 2, alpha = 0.5, show.legend = FALSE) +
    geom_violin(aes(color = get(x)), fill = "transparent", show.legend = FALSE) +
    facet_wrap(as.formula(paste("~", group)), scales = "free_x",
               labeller = labeller(!!as.character(group) := strip_labels)) +
    scale_y_continuous(expand = expansion(mult = c(0.02, 0.02)),
                       limits = y_limits,
                       breaks = y_breaks,
                       labels = y_labels) +
    scale_x_discrete(expand = expansion(mult = c(0.3, 0.02))) +
    scale_color_manual(breaks = legend_breaks,
                       values = legend_color_values,
                       labels = legend_labels,
                       name = NULL) +
    labs(x = x_lab, y = y_lab, title = title) +
    theme_bw() +
    theme(axis.text = ggplot2::element_text(size = 16, face = "bold"),
          axis.title = ggplot2::element_text(size = 18, face = "bold"),
          axis.title.y = ggplot2::element_text(margin = margin(t = 0, r = 0.1, b = 0, l= 0, unit = "cm")),
          strip.text = element_text(size = 18, face = "bold"),
          legend.position = "bottom",
          legend.key.width = unit(0.75,"cm"),
          legend.key.size = unit(1,"pt"),
          legend.text = ggplot2::element_text(size = 16, face = "bold"),
          legend.title = ggplot2::element_text(size = 18, face = "bold"),
          legend.background = element_rect(fill = "transparent"),
          plot.margin = margin(1,1,0,1,"cm"),
          panel.grid = element_blank(),
          plot.title = ggplot2::element_text(hjust = 0.5, size = 20, face = "bold"))
  
  
  ## add LLOQ and ULOQ lines 
  tmplot = tmplot + 
    geom_hline(data = bmk_assay, 
               aes(yintercept = LULOQ),
               color = alpha("grey", 0.75),
               linewidth = 1.5, 
               linetype = 2) +
    geom_hline(data = bmk_assay, 
               aes(yintercept = LLLOQ),
               color = alpha("grey", 0.75),
               linewidth = 1.5, 
               linetype = 2) +
    annotate("text", label = "ULOQ", x = 0.75, y = bmk_assay$LULOQ, size = 6) +
    annotate("text", label = "LLOQ", x = 0.75, y = bmk_assay$LLLOQ, size = 6)
  
  
  ## add the mean and 95% CI for marker levels by each subgroup of naive-case and visit time
  if(is_add_GMV_summary){
    
    tmpdat_summary_fun <- function(x) {
      
      aesDF <- parent.frame()$df
      
      return(data.frame(mean = wtd.mean(x, weights = aesDF$wt),
                        sd = sqrt( sum(aesDF$wt^2)*wtd.var(x, weights = aesDF$wt)/
                                     (sum(aesDF$wt)^2) ),
                        n = length(x)))
    }
    
    
    tmplot = tmplot + 
      stat_summary(
        aes(y = stage(get(y), after_stat = bmk_assay$LULOQ + 0.4 ),
            x = 0.3,
            label = paste0(stat_note, " \n 95% CI \n n ")),
        geom = "text", 
        fontface = "bold", 
        size = stat_fontsize,
        show.legend = FALSE ) +
      stat_summary(
        aes(y = stage(get(y), after_stat = bmk_assay$LULOQ + 0.4 ),
            wt = get(weights), 
            label = after_stat(paste0(round(10^(mean)), "\n", 
                                      "[", 
                                      round(10^(mean - 1.96*sd)), ", ", 
                                      round(10^(mean + 1.96*sd)), 
                                      "]", "\n", 
                                      "", n )) ),
        geom = "text",
        fontface = "bold",
        size = stat_fontsize,
        fun.data = tmpdat_summary_fun,
        show.legend = FALSE )
    
  }
  
  ## add the pvalue summary table 
  if(!is.null(pvalue_tbl)){
    
    tmplot = tmplot +
      geom_table(data = pvalue_tbl, 
                 aes(x = x, y = y, label = tbl),
                 hjust = 1.1, vjust = -0.75, table.theme = ttheme_gtbw, size = 4)
  }
  
  print(tmplot)
  
  return(invisible(tmplot))
  
}


#' Reverse Cumulative Distribution Function Plot for CoP analysis
#'
#' @param data a data frame
#' @param x a character of a continuous variable in `data`
#' @param group a character of a categorical variable in `data`
#' @param facet_group a character of a categorical variable in `data`
#' @param weights a character of a continuous variable for the weights of the observations. Default is `NULL`
#' @param x_limits a vector of two numeric values for the x-axis limits
#' @param x_breaks a vector of numeric values to break the x-axis
#' @param x_labels a vector of numeric or character values to label the x-axis breaks
#' @param axis_size the axis label size
#' @param legend_breaks a vector of legend breaks
#' @param legend_labels a vector of legend labels
#' @param legend_colors a vector of color names 
#' @param legend_title a character for legend title
#' @param title a character to describe the title of the plot
#'
#'
#' @export
CoP_RCDF <- function(data, x, group = NULL, facet_group = NULL, weights = NULL, 
                     x_limits = NULL, x_breaks = NULL, x_labels = NULL, axis_size = 16,
                     xlab = NULL, ylab = "RCDF (%)",
                     legend_breaks = NULL, legend_labels = NULL,
                     legend_position = "bottom",
                     legend_colors = c(alpha("#00afef", 0.75), alpha("#e51937", 0.75)),
                     legend_title = NULL, title = NULL){
  
  ## update aesthetic arguments
  
  if(is.null(x_limits)){
    x_limits = function(x) c( round(min(x)), round(max(x)) )
  }
  
  if(is.null(x_breaks)){
    x_breaks = function(x) seq( round(min(x)), round(max(x)), by = 1)
  }
  
  if(is.null(x_labels)){
    x_labels = function(x) parse(text = paste0("bold(","\'10\'", "^", "\'",x, "\'", ")") )
  }
  
  ## update legend (when group is not NULL)
  if(is.null(legend_breaks) & !is.null(group)){
    legend_breaks = unique(levels(data %>% dplyr::pull(group)))
  }
  
  if(is.null(legend_labels) & !is.null(legend_breaks)){
    legend_labels = legend_breaks
  }
  
  if(is.null(legend_colors) & !is.null(legend_breaks)){
    
    legend_colors = brewer.pal(n = length(legend_breaks), name = "Dark2")
    
  }
  
  ## define hist_rate for prorate the height of histogram
  hist_rate = 0.25
  
  ## derive and plot the weighted rcdf by group (or without group)
  if(!is.null(weights)){
    
    if(is.null(group)){
      
      data %<>%
        dplyr::mutate(across(all_of(x), ~ 1 - ewcdf(x = get(x), weights = get(weights))(.),
                             .names = "rcdf")) %>%
        dplyr::arrange(get(x))
      
      ## the simple plot
      tmplot = ggplot(data = data, aes(x = get(x))) +
        geom_line(aes(x = get(x), y = rcdf), linewidth = 1, color = "#e51937") +
        ## make the histogram bigger by times 2
        geom_histogram(aes(
          y = after_stat(hist_rate*density/max(density, na.rm = TRUE)),
          weight = get(weights)
        ), 
        color = "grey",
        fill = alpha("lightgreen", 0.5))
      
    } else{
      
      data %<>%
        dplyr::group_by(get(group)) %>%
        dplyr::mutate(across(all_of(x), ~ 1 - ewcdf(x = get(x), weights = get(weights))(.),
                             .names = "rcdf"))
      
      tmplot = ggplot(data = data, aes(x = get(x), color = get(group))) +
        geom_line(aes(x = get(x), y = rcdf), linewidth = 1) +
        ## make the histogram bigger by times 2
        geom_histogram(aes(y = after_stat(hist_rate*density/max(density, na.rm = TRUE)),
                           weight = get(weights),
                           fill = after_scale(alpha(color, 0.5))) ) +
        ## show the treatment first in the legend
        scale_color_manual(values = rev(legend_colors),  
                           breaks = rev(legend_breaks),
                           labels = rev(legend_labels),
                           name = legend_title)
      
    }
    
  } else{
    
    ## rcdf by groups
    if(is.null(group)) {
      
      ## the unweighted plot
      tmplot = ggplot(data = data, aes(x = get(x))) +
        stat_ecdf(geom = "step", aes(y = 1- after_stat(y)), linewidth = 1, pad = FALSE, color = "#e51937") +
        geom_histogram(aes(y = after_stat(hist_rate*density/max(density, na.rm = TRUE)) ), 
                       color = "grey",
                       fill = alpha("lightgreen", 0.5))
      
    } else{
      
      ## the unweighted plot by group
      tmplot = ggplot(data = data, aes(x = get(x), color = get(group))) +
        stat_ecdf(geom = "step", aes(y = 1- after_stat(y)), linewidth = 1, pad = FALSE) +
        geom_histogram(aes(y = after_stat(hist_rate*density/max(density, na.rm = TRUE)),
                           fill = after_scale(alpha(color, 0.5))) ) +
        ## show the treatment first in the legend
        scale_color_manual(values = rev(legend_colors),
                           breaks = rev(legend_breaks),
                           labels = rev(legend_labels),
                           name = legend_title)
      
    }
    
  }
  
  ## rcdf by facet groups
  
  if(!is.null(facet_group)){
    
    tmplot = tmplot +
      facet_wrap(~ get(facet_group), scales = "fixed")
  }
  
  
  tmplot = tmplot +
    scale_x_continuous(expand = expansion(mult = c(0.02, 0.02)),
                       limits = x_limits,
                       breaks = x_breaks,
                       labels = x_labels
    ) +
    scale_y_continuous(expand = expansion(mult = c(0.02, 0.02)),
                       limits = c(0,1)) +
    labs(x = xlab, y = ylab, title = title) +
    theme_bw() +
    theme(axis.text = ggplot2::element_text(size = axis_size, face = "bold"),
          axis.title = ggplot2::element_text(size = 16, face = "bold"),
          axis.title.y = ggplot2::element_text(margin = margin(t = 0, r = 0.1, b = 0, l= 0, unit = "cm")),
          strip.text = element_text(size = 16, face = "bold"),
          legend.position = legend_position,
          legend.key.width = unit(1,"cm"),
          legend.key.size = unit(1,"pt"),
          legend.text = ggplot2::element_text(size = 16, face = "bold"),
          legend.title = ggplot2::element_text(size = 18, face = "bold"),
          legend.background = element_rect(fill = "transparent"),
          plot.margin = margin(1,1,0,1,"cm"),
          panel.grid = element_blank(),
          plot.title = ggplot2::element_text(hjust = 0.5, size = 18, face = "bold"))
  
  print(tmplot)
  return(invisible(tmplot))
  
}


#' Create categorical variables for continuous variable
#'
#' @param data a data frame
#' @param bmk_vars a vector of continuous variables in the data frame
#' @param weights the variable of weights in `data`
#' @param cut_values a vector of percent values from 0 to 1 that are used as the quantiles to categorize
#'                   the `bmk_var` variable
#' @param cut_method one of `c("quantile", "customized")`
#' @param bmk_unit character for the biomarker unit. Default is `"AU/mL"`. 
#'
#' @return a data frame with the categorized variable
#'
#' @export
CoP_categorize_vars <- function(data, bmk_vars, weights,
                                cut_values = c(1/3, 2/3),
                                cut_method = "quantile",
                                bmk_unit = "AU/mL"){
  
  if( (min(cut_values) <= 0 | max(cut_values) >= 1) & cut_method == "quantile"){
    stop("The cut_values for the quantile method must be within 0 and 1")
  }
  
  if(length(cut_values) > 2){
    stop("There must be at most two cutoff values")
  }
  
  p = length(bmk_vars)
  
  ## match bmk_unit with bmk_vars 
  if(length(bmk_unit) < p ){
    bmk_unit = c(bmk_unit, rep(bmk_unit[length(bmk_unit)], p - length(bmk_unit) ))
  }
  
  
  if(cut_method == "quantile"){
    
    for(j in 1:p ){
      
      var_name = bmk_vars[j]
      
      cut_values2 = with(data, wtd.quantile(get(var_name), weights = get(weights), probs = cut_values, na.rm = TRUE))
      
      if(length(cut_values2) == 1){
        
        strata_levels = c(paste0("Low (< ", round(10^cut_values2[1]), " ", bmk_unit[j], ")"),
                          paste0("High (> ", round(10^cut_values2[1]), " ", bmk_unit[j], ")") )
        
      }
      
      if(length(cut_values2) == 2) {
        
        strata_levels = c(paste0("Low (< ", round(10^cut_values2[1]), " ", bmk_unit[j], ")"),
                          paste0("Med (", round(10^cut_values2[1]), " to ", round(10^cut_values2[2]), " ", bmk_unit[j], ")"),
                          paste0("High (> ", round(10^cut_values2[2]), " ", bmk_unit[j], ")") )
        
      }
      
      
      data %<>%
        dplyr::mutate(!!as.character(paste(var_name, "S", sep = "_")) := cut(get(var_name),
                                                                             breaks = c(-Inf, cut_values2, Inf),
                                                                             labels = strata_levels,
                                                                             na.rm = TRUE))
    }
  }
  
  
  if(cut_method == "customized"){
    
    for(j in 1:p){
      
      var_name = bmk_vars[j]
      
      if(length(cut_values) == 1){
        
        strata_levels = c(paste0("Low (< ", round(10^cut_values[1]), " ", bmk_unit[j], ")"),
                          paste0("High (> ", round(10^cut_values[1]), " ", bmk_unit[j], ")") )
        
      }
      
      
      if(length(cut_values) == 2){
        
        strata_levels = c(paste0("Low (< ", round(10^cut_values[1]), " ", bmk_unit[j], ")"),
                          paste0("Med (", round(10^cut_values[1]), " to ", round(10^cut_values[2]), " ", bmk_unit[j], ")"),
                          paste0("High (> ", round(10^cut_values[2]), " ", bmk_unit[j], ")") )
        
      }
      
      
      data %<>%
        dplyr::mutate(!!as.character(paste(var_name, "S", sep = "_")) := cut(get(var_name),
                                                                             breaks = c(-Inf, cut_values, Inf),
                                                                             labels = strata_levels,
                                                                             na.rm = TRUE))
    }
  }
  
  return(data)
  
}


#' Coxph modeling output summary adjusted by baseline covariates
#'
#' @param data a data frame
#' @param time a variable for the event time in `data`. If `time2` is `NULL`, `time` is the calculated 
#'             difference for the interval time. 
#' @param time2 a variable for the event stop time. 
#' @param event a variable for the censoring status of the event time in `data`
#' @param tstart0 numeric value for the start time when to start calculating the cumulative risk
#' @param tstop0 numeric value for the stop time when to stop calculating the cumulative risk
#' @param arm a variable for the treatment arm in `data`
#' @param bmk_vars a vector of biomarker variables in `data`
#' @param bsl_vars a vector of baseline covariates in `data`
#' @param bsl_risk_vars a vector of baseline risk covariates `(scores)` in `data`
#' @param weights a variable of weights that are used to adjust the Coxph model
#' @param calendar_time_scale boolean value. If `TRUE`, the `tstart0` is the absolute start time for all subjects
#'        in `data`; otherwise, `tstart0` is the relevant start time for each subject after when the antibody marker
#'        was assessed. 
#' @param arm_control character for the control level in the treatment arm variable. 
#' @param bmk_var_type a character, one of `c("categorical", "continuous")` represents the biomarker type.
#'
#' @export
CoP_coxph <- function(data, time, time2, event,
                      tstart0, 
                      tstop0,
                      arm,
                      bmk_vars,
                      bsl_vars,
                      bsl_risk_vars, 
                      weights,
                      calendar_time_scale = FALSE,
                      arm_control = "Placebo",
                      bmk_var_type = "categorical"){
  
  ## initiate the summary table
  tmp_sumTab = placebo_pred_list = NULL
  
  ## calculate the coxph model summary for categorical biomarkers
  if(bmk_var_type == "categorical"){
    
    for(bmk_var in bmk_vars){  ## do the coxph model for each marker separately
      ## redefine the categorical marker name; b/c by default the marker is continuous
      bmk_var_s = paste(bmk_var, "S", sep = "_")
      
      ## apply the svydesign to calculate the point estimate, 95% CI and the p.value (more robust)
      tmp_svydesign = svydesign(id = ~ 1, weights = as.formula(paste("~", weights)), data = data)
      
      tmp_svycoxph_formula = as.formula(paste0("Surv(", time, ",", time2, ",", event, ")", " ~ ",
                                               paste(c( bmk_var_s, bsl_vars), collapse = "+"), " + ",
                                               paste0("scale(", bsl_risk_vars, ")", collapse = " + ") ) )
      
      tmp_svycoxph = svycoxph(tmp_svycoxph_formula, design = tmp_svydesign)
      
      ## apply the weighted coxph to estimate the no.cases at t0 and no.at-risk at time 0
      tmp_coxph = coxph(tmp_svycoxph_formula, data = data, weights = get(weights))
      
      ## extract the biomarker tertile levels; be default, the categorical variable should be trinary
      bmk_var_levels = levels(data %>% dplyr::pull(bmk_var_s))
      
      ## estimate the no.at-risk at time 0 and the no.cases at the study end time t0 for placebo and vaccine tertiles
      tmp_pred = sapply(bmk_var_levels, function(t){
        tmp_newdata = data %>% dplyr::filter(get(bmk_var_s) == t)
        
        if(calendar_time_scale){
          
          ## estimate the no.at-risk at time 0
          tmp_atrisk_tstart0 = round(sum((predict(tmp_coxph,
                                                  newdata = tmp_newdata %>% 
                                                    dplyr::mutate(!!as.character(time) := tstart0,
                                                                  !!as.character(time2) := tstart0 + 0.1), 
                                                  type = "survival")) * tmp_newdata %>% dplyr::pull(weights), na.rm = TRUE))
          
          ## estimate the no.cases at the study end time t0
          tmp_case_tstop0 = round(sum((1-predict(tmp_coxph,
                                                 newdata = tmp_newdata %>% 
                                                   dplyr::mutate(!!as.character(time) := tstart0,
                                                                 !!as.character(time2) := tstop0),
                                                 type = "survival")) * tmp_newdata %>% dplyr::pull(weights), na.rm = TRUE))
        } else{
          
          ## estimate the no.at-risk at start time + tstart0
          tmp_atrisk_tstart0 = round(sum((predict(tmp_coxph,
                                                  newdata = tmp_newdata %>% 
                                                    dplyr::mutate(!!as.character(time) := get(time) + tstart0,
                                                                  !!as.character(time2) := get(time) + tstart0 + 0.1), 
                                                  type = "survival")) * tmp_newdata %>% dplyr::pull(weights), na.rm = TRUE))
          
          ## estimate the no.cases at start time + tstop0
          tmp_case_tstop0 = round(sum((1-predict(tmp_coxph,
                                                 newdata = tmp_newdata %>% 
                                                   dplyr::mutate(!!as.character(time) := get(time) + tstart0,
                                                                 !!as.character(time2) := get(time) + tstop0),
                                                 type = "survival")) * tmp_newdata %>% dplyr::pull(weights), na.rm = TRUE))
        }
        
        c(Case = tmp_case_tstop0, At_Risk = tmp_atrisk_tstart0)
        
      }) %>% t() %>% data.frame()
      
      
      ## obtain the no.case/no.at-risk for placebo recipients  
      placebo_pred_list[[bmk_var]] = tmp_pred %>% dplyr::slice( which(rownames(tmp_pred) == arm_control) )
      
      ## obtain the no.case/no.at-risk for vaccine tertiles
      vaccine_pred = tmp_pred %>% dplyr::slice( -which(rownames(tmp_pred) == arm_control) )
      
      ## merge the summary data from svycoxph and coxph together
      ## anova has difficulty in working with svycoxph model
      
      tmp_sumTab = dplyr::bind_rows(tmp_sumTab,
                                    getFixedEf(tmp_svycoxph, exp = TRUE, robust = TRUE) %>%
                                      data.frame() %>%
                                      `colnames<-`(c("HR", "se", "lower", "upper", "pvalue")) %>%
                                      dplyr::mutate(across(HR:upper, ~ round(., 2))) %>%
                                      dplyr::mutate(across(pvalue, ~ round(., 3))) %>%
                                      dplyr::mutate(`95% CI` = paste0("(", sprintf("%.2f", lower), ",", sprintf("%.2f", upper), ")"), .before = "se") %>%
                                      dplyr::select(-c(se:upper)) %>%
                                      dplyr::slice(1:3) %>%
                                      dplyr::mutate(Tertile = bmk_var_levels[bmk_var_levels != arm_control], .before = "HR") %>%
                                      dplyr::mutate(`Immunologic Marker` = c(with(biomarker_types, marker[PARAMCD == bmk_var]), "", ""),
                                                    .before = "Tertile") %>%
                                      dplyr::mutate(`AttackRate` = with(vaccine_pred, round(Case/At_Risk, 4)), .before = "HR") %>%
                                      dplyr::mutate(`No.Cases/No.At-Risk` = with(vaccine_pred, paste(Case, At_Risk, sep = "/")), .before = "AttackRate") %>%
                                      # dplyr::mutate(overall_pvalue = c(format(regTermTest(tmp_svycoxph, bmk_var_s, method = "LRT")$p, digits = 3), NA, NA) ) %>%
                                      `rownames<-`(NULL) )
      
    }
    
    ## summarize the no.case/no.at-risk in placebo
    placebo_pred = do.call(rbind, placebo_pred_list) %>%
      dplyr::summarize(Case = round(mean(Case)),
                       At_Risk = round(mean(At_Risk)) )
    
    tmp_sumTab %<>%
      dplyr::mutate(pvalue_adjust = p.adjust(pvalue, method = "hommel") ) %>%
      dplyr::mutate(across(c(pvalue, pvalue_adjust), ~ case_when(. < 0.001 ~ "<0.001",
                                                                 TRUE ~ sprintf("%.3f", .)))) %>%
      dplyr::mutate(across(HR, ~ sprintf("%.2f", .)) ) %>%
      dplyr::add_row(`Immunologic Marker` = "Placebo", 
                     `No.Cases/No.At-Risk` = paste(placebo_pred, collapse = "/"),
                     `AttackRate` = round(placebo_pred$Case/placebo_pred$At_Risk, 4))
    
  }
  
  
  ## calculate the coxph model summary for continuous biomarker
  
  if(bmk_var_type == "continuous"){
    
    for (bmk_var in bmk_vars) {
      
      ## apply the svydesign to calculate the point estimate, 95% CI and the p.value (more robust)
      tmp_svydesign = svydesign(id = ~ 1, weights = as.formula(paste("~", weights)), data = data)
      
      tmp_svycoxph_formula = as.formula(paste0("Surv(", time, ",", time2, ",", event, ")", " ~ ",
                                               paste(c( bmk_var, arm, bsl_vars), collapse = "+"), " + ",
                                               paste0("scale(", bsl_risk_vars, ")", collapse = " + ") ) )
      
      tmp_svycoxph = svycoxph(tmp_svycoxph_formula, design = tmp_svydesign)
      
      ## apply the weighted coxph to estimate the no.cases at t0 and no.at-risk at time 0
      tmp_coxph = coxph(tmp_svycoxph_formula, data = data, weights = get(weights))
      
      #===================================================================================================#
      # estimate the no.at-risk at time tstart0 and the no.cases at the study end time tstop0
      #===================================================================================================#
      
      if(calendar_time_scale){
        
        ## estimate the no.at-risk at start time + tstart0
        tmp_atrisk = predict(tmp_coxph, 
                             newdata = data %>% 
                               dplyr::mutate(!!as.character(time) := tstart0,
                                             !!as.character(time2) := tstart0 + 0.1), 
                             type = "survival")
        
        tmp_atrisk_dat = data %>% 
          dplyr::select(all_of(c(arm, weights))) %>%
          dplyr::mutate(atrisk = tmp_atrisk) %>%
          dplyr::group_by(get(arm)) %>%
          dplyr::summarize(At_Risk = round(sum(atrisk*get(weights), na.rm = TRUE))) %>%
          dplyr::rename(!!arm := `get(arm)`)
        
        ## estimate the no.cases at start time + tstop0
        tmp_case = 1 - predict(tmp_coxph, 
                               newdata = data %>% 
                                 dplyr::mutate(!!as.character(time) := tstart0,
                                               !!as.character(time2) := tstop0), 
                               type = "survival")
        
        tmp_case_dat = data %>% 
          dplyr::select(all_of(c(arm, weights))) %>%
          dplyr::mutate(case = tmp_case) %>%
          dplyr::group_by(get(arm)) %>%
          dplyr::summarize(Case = round(sum(case*get(weights), na.rm = TRUE))) %>%
          dplyr::rename(!!arm := `get(arm)`)
        
      } else{
        
        ## estimate the no.at-risk at start time + tstart0
        tmp_atrisk = predict(tmp_coxph, 
                             newdata = data %>% 
                               dplyr::mutate(!!as.character(time) := get(time) + tstart0,
                                             !!as.character(time2) := get(time) + tstart0 + 0.1), 
                             type = "survival")
        
        tmp_atrisk_dat = data %>% 
          dplyr::select(all_of(c(arm, weights))) %>%
          dplyr::mutate(atrisk = tmp_atrisk) %>%
          dplyr::group_by(get(arm)) %>%
          dplyr::summarize(At_Risk = round(sum(atrisk*get(weights), na.rm = TRUE))) %>%
          dplyr::rename(!!arm := `get(arm)`)
        
        ## estimate the no.cases at start time + tstop0
        tmp_case = 1 - predict(tmp_coxph, 
                               newdata = data %>% 
                                 dplyr::mutate(!!as.character(time) := get(time) + tstart0,
                                               !!as.character(time2) := get(time) + tstop0), 
                               type = "survival")
        
        tmp_case_dat = data %>% 
          dplyr::select(all_of(c(arm, weights))) %>%
          dplyr::mutate(case = tmp_case) %>%
          dplyr::group_by(get(arm)) %>%
          dplyr::summarize(Case = round(sum(case*get(weights), na.rm = TRUE))) %>%
          dplyr::rename(!!arm := `get(arm)`)
        
      }
      
      ## merge case and atrisk data 
      tmp_pred_dat = tmp_case_dat %>%
        dplyr::inner_join(tmp_atrisk_dat, by = arm) %>%
        dplyr::mutate(AttackRate = round(Case/At_Risk, 4)) %>%
        tidyr::unite(Case_At_Risk, c(Case, At_Risk), sep = "/", 
                     remove = FALSE)
      
      ## summarize the no.case/no.at-risk in placebo
      placebo_pred_list[[ bmk_var ]] = tmp_pred_dat %>%
        dplyr::filter(get(arm) == arm_control) %>%
        dplyr::select(-all_of(arm))
      
      ## merge the summary data from svycoxph and coxph together
      tmp_sumTab = dplyr::bind_rows(tmp_sumTab,
                                    getFixedEf(tmp_svycoxph, exp = TRUE, robust = TRUE) %>%
                                      data.frame() %>%
                                      `colnames<-`(c("HR", "se", "lower", "upper", "pvalue")) %>%
                                      dplyr::mutate(across(HR:upper, ~ round(., 2))) %>%
                                      dplyr::mutate(across(pvalue, ~ round(., 3))) %>%
                                      dplyr::mutate(`95% CI` = paste0("(", sprintf("%.2f", lower), ",", sprintf("%.2f", upper), ")"), .before = "se") %>%
                                      dplyr::select(-c(se:upper)) %>%
                                      dplyr::slice(1) %>%
                                      dplyr::mutate(`Immunologic Marker` = with(biomarker_types, marker[PARAMCD == bmk_var]),
                                                    .before = "HR") %>%
                                      dplyr::mutate(`AttackRate` = with(tmp_pred_dat, AttackRate[get(arm) != arm_control]), 
                                                    .before = "HR") %>%
                                      dplyr::mutate(`No.Cases/No.At-Risk` = with(tmp_pred_dat, Case_At_Risk[get(arm) != arm_control]), 
                                                    .before = "AttackRate") %>%
                                      `rownames<-`(NULL) )
      
    }
    
    ## summarize the no.case/no.at-risk in placebo
    placebo_pred = do.call(rbind, placebo_pred_list) %>%
      dplyr::summarize(Case = round(mean(Case)),
                       At_Risk = round(mean(At_Risk)))
    
    tmp_sumTab %<>%
      dplyr::mutate(pvalue_adjust = p.adjust(pvalue, method = "hommel")) %>% 
      dplyr::mutate(across(c(pvalue, pvalue_adjust), ~ case_when(. < 0.001 ~ "<0.001",
                                                                 TRUE ~ sprintf("%.3f", .)) ) ) %>%
      dplyr::mutate(across(HR, ~ sprintf("%.2f", .)) ) %>%
      dplyr::add_row(`Immunologic Marker` = "Placebo", 
                     `No.Cases/No.At-Risk` = paste(placebo_pred, collapse = "/"),
                     `AttackRate` = round(placebo_pred$Case/placebo_pred$At_Risk, 4))
    
  }
  
  return(tmp_sumTab)
  
}


#' Cumulative risk plot for time-to-event data
#'
#' @param data a data frame
#' @param time a variable for the event time in `data`. If `time2` is `NULL`, `time` is the calculated 
#'             difference for the interval time. 
#' @param time2 a variable for the event stop time. 
#' @param event a variable for the censoring status of the event time in `data`
#' @param bmk_var a vector of biomarker variables in `data`
#' @param bsl_vars a vector of baseline covariates in `data`
#' @param bsl_risk_vars a vector of baseline risk scores in `data`
#' @param weights a variable of weights that are used to adjust the Coxph model
#' @param tstart0 numeric value for the start time when to start calculating the cumulative risk
#' @param tstop0 numeric value for the stop time when to stop calculating the cumulative risk
#' @param time_span the grid of time width for calculating the cumulative risk from `tstart0` through `tstop0` 
#' @param calendar_time_scale boolean value. If `TRUE`, the `tstart0` is the absolute start time for all subjects
#'        in `data`; otherwise, `tstart0` is the relevant start time for each subject after when the antibody marker
#'        was assessed. 
#' @param is_plot_instantaneous_hazard_rate boolean value, whether to plot the instantaneous hazard rate when
#'        using the calendar time scale. Default is `FALSE`. 
#' @param risk_time a vector of numeric value at which the estimated No.At risk/No.cases are superimposed 
#'        at the bottom of the risk plot. 
#' @param x_tab_cap_pos a vector of numeric values at which the table captions are placed on x-axis
#' @param grobs_widths a vector of numeric values for the two plots widths. 
#' @param xlab character for the x-axis label 
#' @param ylab character for the y-axis label
#' @param x_breaks a vector of numeric values for x-axis ticks 
#' @param y_breaks a vector of numeric values for y-axis ticks
#' @param x_limits a vector of numeric values for x-axis limits 
#' @param y_limits a vector of numeric values for y-axis limits
#' @param linetype a vector of linetype values
#' @param title character for the plot title
#'
#' @export
CoP_riskplot <- function(data, time, time2, event,
                         bmk_var, 
                         bsl_vars,
                         bsl_risk_vars,
                         weights,
                         tstart0,
                         tstop0,
                         time_span = 1, 
                         calendar_time_scale = FALSE,
                         is_plot_instantaneous_hazard_rate = FALSE,
                         risk_time = NULL,
                         x_tab_cap_pos = c(10, 45),
                         grobs_widths = c(0.1, 1.25),
                         xlab = NULL,
                         ylab = NULL,
                         x_breaks = NULL,
                         y_breaks = NULL,
                         x_limits = NULL,
                         y_limits = NULL,
                         linetype = NULL,
                         title = NULL){
  
  ## only extract the required variables in data 
  data %<>%
    dplyr::select(all_of(c(time, time2, event, 
                           bmk_var, bsl_vars, 
                           bsl_risk_vars, weights)))
  
  # aesthetic settings
  if(is.null(x_limits)){
    
    x_limits = function(x) c(min(x), max(x))
  }
  
  if(is.null(y_limits)){
    
    y_limits = function(x) c(min(x), max(x))  ## some cumulative risk might be greater than 1
  }
  
  if(is.null(x_breaks)){
    
    x_breaks = scales::pretty_breaks(n = 6)
  }
  
  if(is.null(y_breaks)){
    
    y_breaks = function(x) {
      
      if(max(x, na.rm = TRUE) <= 0.01){
        
        scales::pretty_breaks(6)
        
      } else if(max(x, na.rm = TRUE) <= 0.1){
        
        seq(0, ceiling(max(x, na.rm = TRUE)), by = 0.01)
        
      } else if(max(x, na.rm = TRUE) <= 0.2 ){
        
        seq(0, ceiling(max(x, na.rm = TRUE)), by = 0.02)
        
      } else if(max(x, na.rm = TRUE) <= 0.6){
        
        seq(0, ceiling(max(x, na.rm = TRUE)), by = 0.05)
        
      } else {
        
        seq(0, ceiling(max(x, na.rm = TRUE)), by = 0.1)
        
      }
    }
    
  }
  
  ## fit coxph model for treatment and control arms separately
  if(is.null(time2)){
    
    tmp_formula = as.formula(paste0("Surv(", time, ",", event, ") ~ ", 
                                    paste(c(bmk_var, bsl_vars), collapse = "+"), " + ",
                                    paste0("scale(", bsl_risk_vars, ")", collapse = "+") ) )
  } else{
    
    tmp_formula = as.formula(paste0("Surv(", time, ",", time2, ",",  event, ") ~ ", 
                                    paste(c(bmk_var, bsl_vars), collapse = "+"), " + ",
                                    paste0("scale(", bsl_risk_vars, ")", collapse = "+") ) )
  }
  
  # fit the coxph model 
  tmp_coxph = coxph(tmp_formula, data = data, weights = get(weights))
  
  bmk_var_levels = levels(data %>% dplyr::pull(bmk_var))
  color_values = c(alpha("grey", 1), rep(alpha("#e51937", 1), length(bmk_var_levels) - 1) )
  
  ## define line types
  if(is.null(linetype)){
    linetype = 1:length(color_values)
  }
  
  ## define the event time sequence in the studied window
  tt_seq = seq(tstart0 + 0.1, tstop0, by = time_span)  
  risk_list = list(NULL)
  
  for(i in 1:length(tt_seq)){
    ## for each event time, calculate the predicted risk on average for each subgroup 
    if(calendar_time_scale){
      
      data_tt = data %>%
        dplyr::mutate(!!as.character(time) := tstart0,
                      !!as.character(time2) := tt_seq[i]) %>%
        ## remove the NAs in the defined biomarker subgroup
        dplyr::filter(!is.na(get(bmk_var)))
    } else{
      
      data_tt = data %>%
        dplyr::mutate(!!as.character(time) := get(time) + tstart0,
                      !!as.character(time2) := get(time) + tt_seq[i] ) %>%
        ## remove the NAs in the defined biomarker subgroup
        dplyr::filter(!is.na(get(bmk_var)))
    }
    
    ## calculate the estimated risk at each time point
    data_tt$pred_risk = 1 - predict(tmp_coxph, newdata = data_tt, type = "survival")
    
    risk_list[[i]] = data_tt %>%
      dplyr::group_by(get(bmk_var)) %>%
      dplyr::summarise(risk_avg = sum(get(weights) * pred_risk, na.rm = TRUE)/
                         sum(get(weights), na.rm = TRUE) ) %>%
      dplyr::rename(!!as.character(bmk_var) := `get(bmk_var)`) %>% 
      tibble::column_to_rownames(bmk_var) %>% 
      t() %>% data.frame(check.names = FALSE) %>% 
      dplyr::mutate(time = tt_seq[i], .before = "Placebo")
  }
  
  ## combine the predicted risk by event time  
  risk_dat = bind_rows(risk_list) %>%
    `rownames<-`(NULL) %>%
    tidyr::pivot_longer(cols = all_of(bmk_var_levels),
                        names_to = "group",
                        values_to = "risk") 
  
  ## make the plot 
  if(is_plot_instantaneous_hazard_rate){
    
    ## plot the approximated instantaneous hazard rate by Taylor expansion log(1+x) = x
    inst_risk_dat = risk_dat %>% 
      dplyr::group_by(group) %>%
      dplyr::mutate(risk0 = 1e5*(risk - c(0, risk[-length(tt_seq)]))/time_span )
    
    g = ggplot(inst_risk_dat) +
      geom_smooth(aes(x = time, y = risk0, 
                      color = group, group = group, 
                      linetype = group),
                  linewidth = 2.5, 
                  se = FALSE) +
      scale_x_continuous(breaks = x_breaks,
                         limits = x_limits,
                         expand = expansion(mult = c(0.02, 0.02))) +
      scale_y_continuous(breaks = y_breaks,
                         limits = y_limits,
                         expand = expansion(mult = c(0.01, 0.02))) +
      scale_color_manual(breaks = bmk_var_levels,
                         values = color_values,
                         name = NULL) +
      scale_linetype_manual(breaks = bmk_var_levels,
                            values = linetype,
                            name = NULL) +
      labs(x = xlab, y = ylab, title = title) +
      theme_bw() +
      theme(axis.text = ggplot2::element_text(size = 24, face = "bold"),
            axis.title = ggplot2::element_text(size = 24, face = "bold"),
            legend.key.width = unit(6,"lines"),
            legend.key.size = unit(1,"pt"),
            legend.text = ggplot2::element_text(size = 24, face = "bold"),
            legend.title = ggplot2::element_text(size = 24, face = "bold"),
            legend.background = element_rect(fill = "transparent"),
            legend.position = c(0.275, 0.915),
            plot.margin = margin(1,2.25,0,1,"cm"),
            panel.grid = element_blank(),
            plot.title = ggplot2::element_text(hjust = 0.5, size = 24, face = "bold"))
    
    print(g)
    res_list = list(riskplot = g, 
                    cumrisk_dat = inst_risk_dat %>%
                      dplyr::select(-c(risk)) %>%
                      dplyr::rename(risk = risk0))
    
  } else{
    
    ## plot the cumulative risk plot 
    ## calculate the estimated No. At-risk/RSV events 
    if(is.null(risk_time)){
      tt_seq2 = c(seq(tstart0 + 0.1, tstop0, length = 5), tstop0)   
    } else{
      tt_seq2 = risk_time
    }
    
    At_risk_event_list = list(NULL)
    
    for (i in 1:length(tt_seq2)) {
      
      ## for each event time, calculate the predicted risk on average for each subgroup 
      if(calendar_time_scale){
        
        data_tt = data %>%
          dplyr::mutate(!!as.character(time) := tstart0,
                        !!as.character(time2) := tt_seq2[i]) %>%
          ## remove the NAs in the defined biomarker subgroup
          dplyr::filter(!is.na(get(bmk_var)))
      } else{
        
        data_tt = data %>%
          dplyr::mutate(!!as.character(time) := get(time) + tstart0,
                        !!as.character(time2) := get(time) + tt_seq2[i]) %>%
          ## remove the NAs in the defined biomarker subgroup
          dplyr::filter(!is.na(get(bmk_var)))
      }
      
      ## calculate the estimated risk at each time point 
      data_tt$pred_risk = 1 - predict(tmp_coxph, newdata = data_tt, type = "survival")
      
      At_risk_event_list[[i]] = data_tt %>%
        dplyr::group_by(get(bmk_var)) %>%
        dplyr::summarise(at_risk_avg = round(sum(get(weights) * (1 - pred_risk), na.rm = TRUE)),
                         event_avg = round(sum(get(weights) * pred_risk, na.rm = TRUE)) ) %>%
        dplyr::rename(!!as.character(bmk_var) := `get(bmk_var)`) %>% 
        tibble::column_to_rownames(bmk_var) %>% 
        t() %>% data.frame(check.names = FALSE) %>% 
        # dplyr::mutate(time = tt_seq2[i], .before = "Placebo") %>%
        ## make sure the x breaks for the risk table are the same as the plot  
        dplyr::mutate(time = x_breaks[i], .before = "Placebo") %>%
        tibble::rownames_to_column("group")
    }
    
    ## combine the estimated no. at risk/RSV events 
    At_risk_event_dat = bind_rows(At_risk_event_list) %>%
      tidyr::pivot_longer(cols = all_of(bmk_var_levels), 
                          names_to = "strata",
                          values_to = "n") %>%
      dplyr::mutate(strata2 = gsub(" \\(.*\\)", "", as.character(strata))) %>%
      dplyr::mutate(across(strata2, ~ factor(., levels = c("Placebo", "Vaccine High", "Vaccine Med", "Vaccine Low") ) )) 
    
    
    tmplot = ggplot(risk_dat) +
      geom_smooth(aes(x = time, y = risk, 
                      color = group, group = group, 
                      linetype = group),
                  linewidth = 2.5,
                  se = FALSE) +
      scale_x_continuous(breaks = x_breaks,
                         limits = x_limits,
                         expand = expansion(mult = c(0.02, 0.02))) +
      scale_y_continuous(breaks = y_breaks,
                         limits = y_limits,
                         expand = expansion(mult = c(0.01, 0.02))) +
      scale_color_manual(breaks = bmk_var_levels,
                         values = color_values,
                         name = NULL) +
      scale_linetype_manual(breaks = bmk_var_levels,
                            values = linetype,
                            name = NULL) +
      labs(x = xlab, y = ylab, title = title) +
      theme_bw() +
      theme(axis.text = ggplot2::element_text(size = 24, face = "bold"),
            axis.title = ggplot2::element_text(size = 24, face = "bold"),
            legend.key.width = unit(6,"lines"),
            legend.key.size = unit(1,"pt"),
            legend.text = ggplot2::element_text(size = 24, face = "bold"),
            legend.title = ggplot2::element_text(size = 24, face = "bold"),
            legend.background = element_rect(fill = "transparent"),
            legend.position = c(0.275, 0.915),
            plot.margin = margin(1,2.25,0,1,"cm"),
            panel.grid = element_blank(),
            plot.title = ggplot2::element_text(hjust = 0.5, size = 24, face = "bold"))
    
    
    ## estimated no. at-risk at each time point 
    tmplot_table1 = ggplot(At_risk_event_dat %>% 
                             dplyr::filter(group == "at_risk_avg"), 
                           aes(x = time, y = factor(strata2), label = n)) +
      geom_text(size = 10) +
      annotate("text", x = x_tab_cap_pos[1], y = 5.5, label = "No. At-Risk", size = 10, fontface = "bold") + 
      coord_cartesian(ylim = c(0,5.5)) +
      theme_bw() +
      xlab(NULL) + ylab(NULL) + 
      theme(panel.grid = element_blank(), 
            legend.position = "none",
            panel.border = element_blank(), 
            axis.text.x = element_blank(),
            axis.text.y = ggplot2::element_text(size = 24, face = "bold"),
            axis.ticks = element_blank(), 
            plot.margin = margin(0, 1, 0, 2.5, "cm")) 
    
    
    ## estimated no. RSV events at each time point 
    tmplot_table2 = ggplot(At_risk_event_dat %>% 
                             dplyr::filter(group == "event_avg"), 
                           aes(x = time, y = factor(strata2), label = n)) +
      geom_text(size = 10) +
      annotate("text", x = x_tab_cap_pos[2], y = 5.5, label = "Cumulative No. of RSV Cases", size = 10, fontface = "bold") + 
      coord_cartesian(ylim = c(0,5.5)) +
      theme_bw() +
      xlab(NULL) + ylab(NULL) + 
      theme(panel.grid = element_blank(), 
            legend.position = "none",
            panel.border = element_blank(), 
            axis.text.x = element_blank(),
            axis.text.y = ggplot2::element_text(size = 24, face = "bold"),
            axis.ticks = element_blank(), 
            plot.margin = margin(0, 1, 0, 2.5, "cm")) 
    
    
    ## stack the cumulative risk plot with no. at-risk/ RSV event tables 
    g = grid.arrange(grobs = list(ggplotGrob(tmplot), ggplotGrob(tmplot_table1), ggplotGrob(tmplot_table2)),
                     as.table = TRUE,
                     widths = grobs_widths,
                     heights = c(1, 0.225, 0.225),
                     layout_matrix = rbind(c(NA,1),
                                           c(2,2),
                                           c(3,3)))
    
    res_list = list(riskplot = g, 
                    cumrisk_dat = risk_dat,
                    risk_tab = At_risk_event_dat)
    
  }
  
  return(invisible(res_list))
  
}


#' Predictive risk plot for assigned antibody marker levels 
#'
#' @param data a data frame
#' @param time a variable for the event time in `data`. If `time2` is `NULL`, `time` is the calculated 
#'             difference for the interval time. 
#' @param time2 a variable for the event stop time. 
#' @param event a variable for the censoring status of the event time in `data`
#' @param arm a variable for the treatment arm in `data`
#' @param bmk_var a vector of biomarker variables in `data`
#' @param bsl_vars a vector of baseline covariates in `data`
#' @param bsl_risk_vars a vector of baseline risk factors in `data`
#' @param weights a variable of weights that are used to adjust the Coxph model
#' @param tstart0 numeric value for the start time when to start calculating the cumulative risk
#' @param tstop0 numeric value for the stop time when to stop calculating the cumulative risk
#' @param bmk_var_levels a numerical vector of biomarker levels at which the predictive risk would be calculated 
#' @param calendar_time_scale boolean value. If `TRUE`, the `tstart0` is the absolute start time for all subjects
#'        in `data`; otherwise, `tstart0` is the relevant start time for each subject after when the antibody marker
#'        was assessed. 
#' @param risk_CI a data frame contains the marker levels, group, CI_bound, and CI_value for the bootstrap 95% CI of 
#'                the point estimated risk
#' @param risk_avg a list of bootstrap 95% CI for the averaged risk by treatment arms
#' @param is_add_hist boolean, whether or not add histogram. Default is `TRUE`
#' @param is_add_ribbon boolean, whether or not add ribbon between bootstrap pointwise CIs
#' @param quantile_range a vector of two numeric values between 0 and 1 for presenting
#'        the estimated risks 
#' @param xlab character for the x-axis label 
#' @param ylab character for the y-axis label
#' @param x_breaks a vector of numeric values for x-axis ticks 
#' @param y_breaks a vector of numeric values for y-axis ticks
#' @param x_limits a vector of numeric values for x-axis limits 
#' @param y_limits a vector of numeric values for y-axis limits
#' @param x_labels a vector of labels at x_limits 
#' @param legend_labels a vector for the legend labels 
#' @param legend_colors a vector of colors for legend labels
#' @param legend_position same as legend position in `ggplot`
#' @param x_coord_limits a vector of two numeric values for the x coordinate limits 
#' @param title character for the plot title
#'
#' @export
CoP_riskplot2 <- function(data, time, time2 = NULL, event, 
                          arm,
                          bmk_var, 
                          bsl_vars,
                          bsl_risk_vars,
                          weights,
                          tstart0,
                          tstop0, 
                          bmk_var_levels = ss_list[[1]], 
                          calendar_time_scale = FALSE,
                          risk_CI = NULL,
                          risk_avg = NULL,
                          is_add_hist = TRUE,
                          is_add_ribbon = FALSE,
                          quantile_range = c(0, 1), 
                          xlab = NULL,
                          ylab = NULL,
                          x_limits = NULL,
                          x_breaks = NULL,
                          x_labels = NULL,
                          y_limits = NULL,
                          y_breaks = NULL,
                          legend_labels = NULL,
                          legend_colors = NULL,
                          legend_position = c(0.25, 0.95),
                          x_coord_limits = NULL,
                          title = NULL){
  
  ## only extract the required variables in data 
  data %<>%
    dplyr::select(all_of(c(time, time2, event, 
                           bmk_var, arm, bsl_vars, 
                           bsl_risk_vars, weights)))
  
  ## define the limit of biomarker value for estimated risk
  bmk_quantile_range = weighted.quantile(data %>% dplyr::pull(bmk_var),
                                         data %>% dplyr::pull(weights),
                                         quantile_range, na.rm = TRUE)
  
  ## update aesthetic arguments
  if(is.null(x_limits)){
    x_limits = function(x) c( min(x, na.rm = TRUE), max(x, na.rm = TRUE) )
  }
  
  if(is.null(x_breaks)){
    x_breaks = scales::breaks_extended(n = 5)
  }
  
  if(is.null(x_labels)){
    x_labels = function(x) parse(text = paste0("bold(","\'10\'", "^", "\'",x, "\'", ")") )
  }
  
  if(is.null(y_limits)){
    y_limits = function(x) c(min(x, na.rm = TRUE)*0.99, max(x, na.rm = TRUE)*1.01)
  }
  
  if(is.null(y_breaks)){
    y_breaks = scales::pretty_breaks(n = 6)
  }
  
  if(is.null(x_coord_limits)){
    x_coord_limits = with(data, range(get(bmk_var), na.rm = TRUE))
  }
  
  ## require only two levels in the arm 
  arm_levels = data %>% dplyr::pull(arm) %>% levels
  
  if(length(arm_levels) != 2){
    stop(paste("The", arm, "must be a factor of two levels!"))
  }
  
  ## define legend labels 
  if(is.null(legend_labels)){
    legend_labels = arm_levels
  }
  
  if(is.null(legend_colors)){
    legend_colors = c(alpha("#00afef", 0.75), alpha("#e51937", 0.75))
  }
  
  ## define the control level
  arm_control = arm_levels[1]
  
  ## fit coxph model for treatment and control arms separately
  if(is.null(time2)){
    
    tmp_formula = as.formula(paste0("Surv(", time, ",", event, ") ~ ", 
                                    paste(c(bmk_var, arm, bsl_vars), collapse = "+"), " + ",
                                    paste0("scale(", bsl_risk_vars, ")", collapse = "+") ) )
    
  } else{
    
    tmp_formula = as.formula(paste0("Surv(", time, ",", time2, ",",  event, ") ~ ", 
                                    paste(c(bmk_var, arm, bsl_vars), collapse = "+"), " + ",
                                    paste0("scale(", bsl_risk_vars, ")", collapse = "+") ) )
    
  }
  
  # fit the coxph model 
  tmp_coxph = coxph(tmp_formula, data = data, weights = get(weights))
  
  ## calculate the predicted risk at each marker level by tstop0 - tstart0
  ss = bmk_var_levels
  
  ## define the tmpdata with new tstart and tstop for predicting the risk during the study 
  if(calendar_time_scale){
    
    tmp_data = data %>%
      dplyr::mutate(!!time := tstart0,
                    !!time2 := tstop0)
  } else{
    
    tmp_data = data %>%
      dplyr::mutate(!!time := get(time) + tstart0,
                    !!time2 := get(time) + tstop0)
  }
  
  #============================================================================#
  # calculate the actual risk by treatment groups 
  #============================================================================#
  Actual_risk = 1 - predict(tmp_coxph, tmp_data, type = "survival")
  
  Actual_risk_avg = tmp_data %>%
    dplyr::select(all_of(c(arm, weights)) ) %>%
    dplyr::mutate(Actual_risk = Actual_risk) %>%
    dplyr::group_by(get(arm)) %>% 
    dplyr::summarize(across(Actual_risk, 
                            ~ sum(. * get(weights), na.rm = TRUE)/
                              sum(get(weights), na.rm = TRUE)) ) %>%
    dplyr::rename(!!arm := `get(arm)`) 
  
  risk1_avg = Actual_risk_avg %>% 
    dplyr::filter(get(arm) != arm_control) %>% 
    dplyr::pull(Actual_risk)
  
  risk0_avg = Actual_risk_avg %>% 
    dplyr::filter(get(arm) == arm_control) %>% 
    dplyr::pull(Actual_risk)
  #============================================================================#
  # calculate the risk at assigned antibody marker levels by treatment groups
  #============================================================================#
  risk_dat_list = list(NULL)
  
  for (k in 1:length(ss)) {
    
    tmp_risk = 1 - predict(tmp_coxph, 
                           newdata = tmp_data %>% 
                             dplyr::mutate(!!as.character(bmk_var) := ss[k]),
                           type = "survival")
    
    risk_dat_list[[k]] = tmp_data %>%
      dplyr::select(all_of(c(arm, weights)) ) %>%
      dplyr::mutate(tmp_risk = tmp_risk) %>%
      dplyr::group_by(get(arm)) %>% 
      dplyr::summarize(across(tmp_risk, 
                              ~ sum(. * get(weights), na.rm = TRUE)/
                                sum(get(weights), na.rm = TRUE)) ) %>%
      dplyr::rename(!!arm := `get(arm)`) %>%
      tibble::column_to_rownames(arm)
  }
  
  ## combine the predictive risk at each assigned marker level 
  risk_dat = do.call(cbind, risk_dat_list) %>% t() %>%
    data.frame(check.names = FALSE) %>%
    `rownames<-`(NULL) %>%
    dplyr::mutate(!!bmk_var := ss)
  
  ## convert the predictive risk from wide to long 
  risk_dat_long = risk_dat %>%
    tidyr::pivot_longer(cols = all_of(arm_levels),
                        names_to = arm,
                        values_to = "risk")
  
  ## define hist_rate for prorating the height of histogram 
  hist_rate = (1 - 0.618)*max(risk_dat_long$risk, na.rm = TRUE)
  
  #=================================================================================#
  # draw this predictive risk plot with observation histogram and the average risk
  #=================================================================================#
  if(is_add_hist){
    
    risk_plot = ggplot(data = data) +
      ## do the histogram first using the raw data 
      geom_histogram(aes(x = get(bmk_var), 
                         y = after_stat(hist_rate*density/max(density, na.rm = TRUE)),
                         weight = get(weights),
                         fill = get(arm) ), 
                     color = "grey",
                     show.legend = FALSE) +
      ## add the average risk by placebo and vaccine 
      geom_hline(aes(yintercept = risk0_avg),
                 color = alpha("grey", 0.75),
                 linewidth = 0.75, 
                 linetype = 1) +
      geom_hline(aes(yintercept = risk1_avg),
                 color = alpha("grey", 0.75),
                 linewidth = 0.75, 
                 linetype = 1)
    
  } else{
    
    risk_plot = ggplot(data = data) +
      ## add the average risk by placebo and vaccine 
      geom_hline(aes(yintercept = risk0_avg),
                 color = alpha("grey", 0.75),
                 linewidth = 0.75, 
                 linetype = 1) +
      geom_hline(aes(yintercept = risk1_avg),
                 color = alpha("grey", 0.75),
                 linewidth = 0.75, 
                 linetype = 1)
    
  }
  
  
  
  ## add the confidence interval for the risk average 
  if(!is.null(risk_avg)){
    
    risk_plot = risk_plot +
      geom_hline(aes(yintercept = with(risk_avg, `95CI_low`[group != arm_control]) ),
                 color = alpha("grey", 0.75),
                 linewidth = 0.75, 
                 linetype = 2) +
      geom_hline(aes(yintercept = with(risk_avg, `95CI_high`[group != arm_control]) ),
                 color = alpha("grey", 0.75),
                 linewidth = 0.75, 
                 linetype = 2) +
      geom_hline(aes(yintercept = with(risk_avg, `95CI_low`[group == arm_control]) ),
                 color = alpha("grey", 0.75),
                 linewidth = 0.75, 
                 linetype = 2) +
      geom_hline(aes(yintercept = with(risk_avg, `95CI_high`[group == arm_control]) ),
                 color = alpha("grey", 0.75),
                 linewidth = 0.75, 
                 linetype = 2) 
  }
  
  ## add the point estimate of predictive risk by placebo and vaccine
  ## add the CI band ribbon 
  if(is_add_ribbon){
    
    tmp_ribbon_data = risk_CI %>%
      tidyr::pivot_wider(values_from = CI_value, 
                         names_from = CI_bound) %>%
      dplyr::filter(between(get(bmk_var), bmk_quantile_range[1], bmk_quantile_range[2]))
    
    risk_plot = risk_plot +
      geom_ribbon(data = tmp_ribbon_data, 
                  aes(x = get(bmk_var), ymin = low, ymax = high, fill = group), 
                  alpha = 0.1, inherit.aes = TRUE, show.legend = FALSE)
  }
  
  ## impose the predictive risk curve on top of the histogram using risk data
  risk_plot = risk_plot +
    geom_line(data = risk_dat_long %>%
                dplyr::filter(between(get(bmk_var), bmk_quantile_range[1], bmk_quantile_range[2])),
              aes(x = get(bmk_var), y = risk,
                  group = get(arm), color = get(arm)),
              linetype = 1, linewidth = 1.5, inherit.aes = TRUE)
  
  ## add the VE confidence interval band 
  if(!is.null(risk_CI)){
    
    risk_plot = risk_plot +
      geom_line(data = risk_CI %>%
                  dplyr::filter(between(get(bmk_var), bmk_quantile_range[1], bmk_quantile_range[2])),
                aes(x = get(bmk_var), y = CI_value, 
                    group = interaction(CI_bound, group),
                    color = group),
                linetype = 2, linewidth = 1.5, inherit.aes = TRUE, show.legend = FALSE) 
  }
  
  ## add the notation and custom the theme
  risk_plot = risk_plot +
    ## add the risk1_avg notation
    annotate("text", 
             label = paste("Vaccine average", sprintf("%0.4f", risk1_avg), "\n" ), 
             x = x_coord_limits[2]*0.905, 
             y = risk1_avg,
             fontface = "bold",
             size = 4) +
    ## add the risk0_avg notation 
    annotate("text", 
             label = paste("Placebo average", sprintf("%0.4f", risk0_avg), "\n" ), 
             x = x_coord_limits[2]*0.905, 
             y = risk0_avg,
             fontface = "bold",
             size = 4) +
    ## custom the theme
    labs(x = xlab, y = ylab, title = title) +
    scale_x_continuous(breaks = x_breaks,
                       labels = x_labels,
                       limits = x_limits,
                       expand = expansion(mult = c(0.05, 0.05))) +
    scale_y_continuous(breaks = y_breaks,
                       limits = y_limits,
                       expand = expansion(mult = c(0.01, 0.01))) +
    coord_cartesian(xlim = x_coord_limits) +
    ## present the treatment arm first in the legend
    scale_color_manual(breaks = rev(arm_levels),
                       values = rev(legend_colors),
                       labels = rev(legend_labels),
                       name = NULL) +
    scale_fill_manual(breaks = rev(arm_levels), 
                      values = rev(legend_colors),
                      name = NULL) +
    theme_bw() +
    theme(axis.text = ggplot2::element_text(size = 16, face = "bold"),
          axis.title = ggplot2::element_text(size = 18, face = "bold"),
          legend.key.width = unit(1.5,"cm"),
          legend.key.size = unit(1,"pt"),
          legend.text = ggplot2::element_text(size = 16, face = "bold"),
          legend.title = ggplot2::element_text(size = 18, face = "bold"),
          legend.box = element_blank(),
          legend.background = element_rect(fill = "transparent"),
          legend.position = legend_position,
          plot.margin = margin(1,1,0,1,"cm"),
          panel.grid = element_blank(),
          plot.title = ggplot2::element_text(hjust = 0.5, size = 18, face = "bold"))
  
  
  print(risk_plot)
  
  return(invisible(list(risk_dat = risk_dat,
                        risk_plot = risk_plot)))
  
}


#' CoP Vaccine Efficacy Mediator 
#'
#' @param data a data frame
#' @param time a variable for the event time in `data`. If `time2` is `NULL`, `time` is the calculated 
#'             difference for the interval time. 
#' @param time2 a variable for the event stop time. 
#' @param event a variable for the censoring status of the event time in `data`
#' @param arm a variable for the treatment arm in `data`
#' @param bmk_var a vector of biomarker variables in `data`
#' @param bsl_vars a vector of baseline covariates in `data`
#' @param bsl_risk_vars a vector of baseline risk factors in `data`
#' @param weights a variable of weights that are used to adjust the Coxph model
#' @param tstart0 numeric value for the start time when to start calculating the cumulative risk
#' @param tstop0 numeric value for the stop time when to stop calculating the cumulative risk
#' @param calendar_time_scale boolean value. If `TRUE`, the `tstart0` is the absolute start time for all subjects
#'        in `data`; otherwise, `tstart0` is the relevant start time for each subject after when the antibody marker
#'        was assessed. 
#'
#' @export
CoP_VE_mediator <- function(data, time, time2 = NULL, event, 
                            arm,
                            bmk_var, 
                            bsl_vars,
                            bsl_risk_vars,
                            weights,
                            tstart0,
                            tstop0, 
                            calendar_time_scale = FALSE){
  
  ## only extract the required columns for the downstream analysis 
  data %<>% dplyr::select(all_of(c(time, time2, event, arm, 
                                   bmk_var, bsl_vars, bsl_risk_vars, weights)))
  
  ## require only two levels in the arm 
  arm_levels = data %>% dplyr::pull(arm) %>% levels
  
  if(length(arm_levels) != 2){
    stop(paste("The", arm, "must be a factor of two levels!"))
  }
  
  ## define the control and treatment level
  arm_control = arm_levels[1]
  arm_treatment = arm_levels[2]
  
  ## fit coxph model for treatment and control arms
  if(is.null(time2)){
    
    tmp_formula = as.formula(paste0("Surv(", time, ",", event, ") ~ ", 
                                    paste(c(bmk_var, arm, bsl_vars), collapse = "+"), " + ",
                                    paste0("scale(", bsl_risk_vars, ")", collapse = "+") ) )
  } else{
    
    tmp_formula = as.formula(paste0("Surv(", time, ",", time2, ",",  event, ") ~ ", 
                                    paste(c(bmk_var, arm, bsl_vars), collapse = "+"), " + ",
                                    paste0("scale(", bsl_risk_vars, ")", collapse = "+") ) )
  }
  
  # fit the coxph model 
  tmp_coxph = coxph(tmp_formula, data = data, weights = get(weights))
  
  ## define the tmpdata with new tstart and tstop for predicting the risk during the study 
  if(calendar_time_scale){
    
    tmp_data = data %>%
      dplyr::mutate(!!time := tstart0,
                    !!time2 := tstop0)
  } else{
    
    tmp_data = data %>%
      dplyr::mutate(!!time := get(time) + tstart0,
                    !!time2 := get(time) + tstop0)
  }
  
  ## define the treatment and control data separately
  data1 = tmp_data %>% dplyr::filter(get(arm) != arm_control) 
  data0 = tmp_data %>% dplyr::filter(get(arm) == arm_control)
  
  ## obtain the unique observed marker levels in vaccine and placebo recipients respectively
  ss1 = sort(unique(data1 %>% dplyr::pull(bmk_var)))
  ss0 = sort(unique(data0 %>% dplyr::pull(bmk_var)))
  
  #============================================================================#
  # calculate the average risk at each observed vaccine marker level by t0 for 
  # vaccine and placebo recipients 
  #============================================================================#
  risk_dat_list1 = list(NULL)
  
  for (k in 1:length(ss1)) {
    
    tmp_risk = 1 - predict(tmp_coxph, 
                           newdata = tmp_data %>% 
                             dplyr::mutate(!!as.character(bmk_var) := ss1[k]),
                           type = "survival")
    
    risk_dat_list1[[k]] = tmp_data %>%
      dplyr::select(all_of(c(arm, weights)) ) %>%
      dplyr::mutate(tmp_risk = tmp_risk) %>%
      dplyr::group_by(get(arm)) %>% 
      dplyr::summarize(across(tmp_risk, 
                              ~ sum(. * get(weights), na.rm = TRUE)/
                                sum(get(weights), na.rm = TRUE)) ) %>%
      dplyr::rename(!!arm := `get(arm)`) %>%
      tibble::column_to_rownames(arm)
  }
  
  ## combine the predictive risk at each assigned vaccine marker level 
  risk_dat1 = do.call(cbind, risk_dat_list1) %>% t() %>%
    data.frame(check.names = FALSE) %>%
    `rownames<-`(NULL) %>%
    dplyr::mutate(!!bmk_var := ss1) %>%
    dplyr::full_join(data1 %>%
                       dplyr::select(all_of(c(bmk_var, weights))), 
                     by = bmk_var) %>%
    dplyr::mutate(sw = get(weights)/sum(get(weights), na.rm = TRUE))
  
  #============================================================================#
  # calculate the average risk at each observed placebo marker level by t0 for 
  # vaccine and placebo recipients 
  #============================================================================#
  risk_dat_list0 = list(NULL)
  
  for (k in 1:length(ss0)) {
    
    tmp_risk = 1 - predict(tmp_coxph, 
                           newdata = tmp_data %>% 
                             dplyr::mutate(!!as.character(bmk_var) := ss0[k]),
                           type = "survival")
    
    risk_dat_list0[[k]] = tmp_data %>%
      dplyr::select(all_of(c(arm, weights)) ) %>%
      dplyr::mutate(tmp_risk = tmp_risk) %>%
      dplyr::group_by(get(arm)) %>% 
      dplyr::summarize(across(tmp_risk, 
                              ~ sum(. * get(weights), na.rm = TRUE)/
                                sum(get(weights), na.rm = TRUE)) ) %>%
      dplyr::rename(!!arm := `get(arm)`) %>%
      tibble::column_to_rownames(arm)
  }
  
  ## combine the predictive risk at each assigned placebo marker level 
  risk_dat0 = do.call(cbind, risk_dat_list0) %>% t() %>%
    data.frame(check.names = FALSE) %>%
    `rownames<-`(NULL) %>%
    dplyr::mutate(!!bmk_var := ss0) %>%
    dplyr::full_join(data0 %>%
                       dplyr::select(all_of(c(bmk_var, weights))), 
                     by = bmk_var) %>%
    dplyr::mutate(sw = get(weights)/sum(get(weights), na.rm = TRUE))
  
  
  #============================================================================#
  # calculate the expected risk for vaccine and placebo recipients 
  #============================================================================#
  avg_risk_treatment_VaccineMarker = with(risk_dat1, sum(get(arm_treatment)*sw, na.rm = TRUE))
  avg_risk_treatment_PBOMarker = with(risk_dat0, sum(get(arm_treatment)*sw, na.rm = TRUE))
  avg_risk_placebo_VaccineMarker = with(risk_dat1, sum(get(arm_control)*sw, na.rm = TRUE))
  avg_risk_placebo_PBOMarker = with(risk_dat0, sum(get(arm_control)*sw, na.rm = TRUE))
  
  
  ## calculate the Indirect, direct, overall effect and the corresponding mediator ratio
  Risk_dat = data.frame(avg_risk_treatment_VaccineMarker = avg_risk_treatment_VaccineMarker,
                        avg_risk_treatment_PBOMarker = avg_risk_treatment_PBOMarker,
                        avg_risk_placebo_VaccineMarker = avg_risk_placebo_VaccineMarker,
                        avg_risk_placebo_PBOMarker = avg_risk_placebo_PBOMarker)
  
  VE_dat = data.frame(Indirect_Effect = sqrt(avg_risk_treatment_VaccineMarker/avg_risk_treatment_PBOMarker*
                                               avg_risk_placebo_VaccineMarker/avg_risk_placebo_PBOMarker),
                      Direct_Effect = sqrt(avg_risk_treatment_PBOMarker/avg_risk_placebo_PBOMarker*
                                             avg_risk_treatment_VaccineMarker/avg_risk_placebo_VaccineMarker),
                      Overall_Effect = avg_risk_treatment_VaccineMarker/avg_risk_placebo_PBOMarker) %>%
    dplyr::mutate(Mediator_Ratio = 1 - log(Direct_Effect)/log(Overall_Effect))
  
  
  ## return the cumulative risk data 
  return(list(VE_dat = VE_dat, 
              Risk_dat = Risk_dat))
}


#' Controlled Vaccine efficacy plot
#'
#' @param data a data frame
#' @param time a variable for the event time in `data`. If `time2` is `NULL`, `time` is the calculated 
#'             difference for the interval time. 
#' @param time2 a variable for the event stop time. 
#' @param event a variable for the censoring status of the event time in `data`
#' @param arm a variable for the treatment arm in `data`
#' @param bmk_var a biomarker variable in `data`
#' @param bsl_vars a vector of baseline covariates in `data`
#' @param bsl_risk_vars a vector of baseline risk factors in `data`
#' @param weights a variable of weights that are used to adjust the Coxph model
#' @param arm_control character for the arm control level in the treatment arm variable 
#' @param tstart0 numeric value for the start time when to start calculating the cumulative risk
#' @param tstop0 numeric value for the stop time when to stop calculating the cumulative risk
#' @param bmk_var_levels a numerical vector of biomarker levels at which the controlled vaccine efficacy is calculated
#' @param calendar_time_scale boolean value. If `TRUE`, the `tstart0` is the absolute start time for all subjects
#'        in `data`; otherwise, `tstart0` is the relevant start time for each subject after when the antibody marker
#'        was assessed. 
#' @param VE_CI a data frame with marker value, CI_bound, and CI_value, for the bootstrap 95% CI of the point estimated
#'              vaccine efficacy at each marker level.  
#' @param overall_VE a numeric value for the overall clinical vaccine efficacy 
#' @param overall_VE_CI a vector of two numeric values for the 95% CI of the overall clinical vaccine efficacy 
#' @param quantile_range a vector of two numeric values between 0 and 1 for presenting
#'        the estimated risks
#' @param xlab the x axis label
#' @param ylab the y axis label, and the default is `"Vaccine Efficacy"`
#' @param x_breaks a vector of numeric values for x-axis ticks 
#' @param y_breaks a vector of numeric values for y-axis ticks
#' @param x_limits a vector of numeric values for x-axis limits 
#' @param y_limits a vector of numeric values for y-axis limits
#' @param x_labels a vector of labels at x_limits 
#' @param legend_labels a vector of characters for the legend labels 
#' @param legend_colors a vector of colors for the legend levels 
#' @param x_coord_limits a vector of two numeric values for the x coordinate limits 
#' @param y_coord_limits a vector of two numeric values for the y coordinate limits 
#' @param title character for the plot title
#'
#' @export
CoP_CVE <- function(data, time, time2 = NULL, event, 
                    arm,
                    bmk_var, 
                    bsl_vars,
                    bsl_risk_vars,
                    weights,
                    tstart0,
                    tstop0,
                    bmk_var_levels = ss_list[[1]],
                    calendar_time_scale = FALSE,
                    overall_VE = 0.633,
                    overall_VE_CI = c(0.487, 0.737),
                    VE_CI = NULL,
                    quantile_range = c(0, 1),
                    xlab = NULL,
                    ylab = NULL,
                    x_limits = NULL,
                    x_breaks = NULL,
                    x_labels = NULL,
                    y_limits = NULL,
                    y_breaks = NULL,
                    legend_labels = NULL,
                    legend_colors = NULL,
                    y_coord_limits = NULL,
                    x_coord_limits = NULL,
                    title = NULL){
  
  ## only extract the required variables in data 
  data %<>%
    dplyr::select(all_of(c(time, time2, event, 
                           bmk_var, arm, bsl_vars, 
                           bsl_risk_vars, weights)))
  
  ## define the limit of biomarker value for estimated risk
  bmk_quantile_range = weighted.quantile(data %>% dplyr::pull(bmk_var),
                                         data %>% dplyr::pull(weights),
                                         quantile_range, na.rm = TRUE)
  
  ## update aesthetic arguments
  if(is.null(x_limits)){
    x_limits = function(x) c( min(x, na.rm = TRUE), max(x, na.rm = TRUE) )
  }
  
  if(is.null(x_breaks)){
    x_breaks = scales::breaks_extended( n = 5)
  }
  
  if(is.null(x_labels)){
    x_labels = function(x) parse(text = paste0("bold(","\'10\'", "^", "\'",x, "\'", ")") )
  }
  
  if(is.null(y_limits)){
    y_limits = function(x) c(min(x, na.rm = TRUE)*0.99, max(x, na.rm = TRUE)*1.01)
  }
  
  if(is.null(y_breaks)){
    y_breaks = scales::pretty_breaks(n = 6)
  }
  
  if(is.null(x_coord_limits)){
    x_coord_limits = with(data, range(get(bmk_var), na.rm = TRUE))
  }
  
  if(is.null(y_coord_limits)){
    y_coord_limits = c(0, 1)
  }
  
  ## require only two levels in the arm 
  arm_levels = data %>% dplyr::pull(arm) %>% levels
  
  if(length(arm_levels) != 2){
    stop(paste("The", arm, "must be a factor of two levels!"))
  }
  
  ## define legend labels 
  if(is.null(legend_labels)){
    legend_labels = arm_levels
  }
  
  if(is.null(legend_colors)){
    legend_colors = c(alpha("#00afef", 0.75), alpha("#e51937", 0.75))
  }
  
  ## define the control level
  arm_control = arm_levels[1]
  
  ## calculate the mean marker level in placebo
  median_PBO_level = with(data %>% dplyr::filter(get(arm) == arm_control),
                          weighted.median(get(bmk_var), get(weights), na.rm = TRUE))
  
  ## calculate the maximum marker level in vaccine 
  max_vaccine_level = with(data %>% dplyr::filter(get(arm) != arm_control),
                           max(get(bmk_var), na.rm = TRUE))
  
  ## fit coxph model for treatment and control arms separately
  if(is.null(time2)){
    
    tmp_formula = as.formula(paste0("Surv(", time, ",", event, ") ~ ", 
                                    paste(c(bmk_var, arm, bsl_vars), collapse = "+"), " + ",
                                    paste0("scale(", bsl_risk_vars, ")", collapse = "+") ) )
    
  } else{
    
    tmp_formula = as.formula(paste0("Surv(", time, ",", time2, ",",  event, ") ~ ", 
                                    paste(c(bmk_var, arm, bsl_vars), collapse = "+"), " + ",
                                    paste0("scale(", bsl_risk_vars, ")", collapse = "+") ) )
    
  }
  
  ## fit the coxph model 
  tmp_coxph = coxph(tmp_formula, data = data, weights = get(weights))
  
  ## calculate the predicted risk at each marker level by tstop0 - tstart0
  ss = bmk_var_levels
  
  ## define the tmpdata with new tstart and tstop for predicting the risk during the study 
  if(calendar_time_scale){
    
    tmp_data = data %>%
      dplyr::mutate(!!time := tstart0,
                    !!time2 := tstop0)
  } else{
    
    tmp_data = data %>%
      dplyr::mutate(!!time := get(time) + tstart0,
                    !!time2 := get(time) + tstop0)
  }
  
  #===================================================================================#
  # calculate the predictive risk by day t0 for placebo group 
  #===================================================================================#
  tmp_data0 = tmp_data %>% dplyr::filter(get(arm) == arm_control)
  
  risk0 = sum(tmp_data0 %>% dplyr::pull(weights) * 
                (1 - predict(tmp_coxph, tmp_data0, type = "survival")), 
              na.rm = TRUE) / sum(tmp_data0 %>% dplyr::pull(weights), na.rm = TRUE)
  
  #===================================================================================#
  # calculate the predictive risk by day t0 at assigned marker level for vaccine group 
  #===================================================================================#
  risk1 = NULL
  for(k in 1:length(ss)){
    
    tmp_data1 = tmp_data %>% 
      dplyr::filter(get(arm) != arm_control) %>%
      dplyr::mutate(!!as.character(bmk_var) := ss[k])
    
    risk1[k] =  sum(tmp_data1 %>% dplyr::pull(weights) * 
                      (1 - predict(tmp_coxph, tmp_data1, type = "survival")), 
                    na.rm = TRUE) / sum(tmp_data1 %>% dplyr::pull(weights), na.rm = TRUE)
    
  }
  
  ## merge the predicted risk by arm
  VE_dat = data.frame(bmk_var = ss,
                      VE = 1 - risk1/risk0) %>%
    `colnames<-`(c(bmk_var, "VE"))
  
  ## define hist_rate for prorating the height of histogram 
  hist_rate = 0.25
  
  #===============================================================================#
  # make the vaccine efficacy plot at day t0 by arm
  #===============================================================================#
  VE_plot = ggplot(data %>%
                     dplyr::mutate(case = ifelse(get(event) == 1, get(bmk_var), NA),
                                   noncase = ifelse(get(event) == 0, get(bmk_var), NA)),
                   aes(x = get(bmk_var), y = 1 - get(event)), group = get(arm), color = get(arm)) +
    geom_rug(aes(x = case, color = get(arm)), sides = "b", length = unit(0.015, "npc"), linewidth = 1, show.legend = FALSE) +
    geom_rug(aes(x = noncase, color = get(arm)), sides = "t", length = unit(0.015, "npc"), linewidth = 1, show.legend = FALSE) +
    geom_histogram(aes(x = get(bmk_var), 
                       y = after_stat(hist_rate*density/max(density, na.rm = TRUE) + min(y_coord_limits)),
                       weight = get(weights),
                       fill = get(arm)),
                   color = "grey",
                   show.legend = TRUE )
  
  
  VE_plot = VE_plot +
    geom_hline(aes(yintercept = overall_VE),
               color = alpha("grey", 0.75),
               linewidth = 0.75, 
               linetype = 1) +
    geom_hline(aes(yintercept = overall_VE_CI[1]),
               color = alpha("grey", 0.75),
               linewidth = 0.75, 
               linetype = 2) +
    geom_hline(aes(yintercept = overall_VE_CI[2]),
               color = alpha("grey", 0.75),
               linewidth = 0.75, 
               linetype = 2) 
  
  ## add the VE confidence interval band 
  if(is.null(VE_CI)){
    ## add the point estimate of VE
    VE_plot = VE_plot +
      geom_line(data = VE_dat %>% 
                  dplyr::filter(get(bmk_var) >= median_PBO_level & 
                                  get(bmk_var) <= max_vaccine_level), 
                aes(x = get(bmk_var), y = VE), linewidth = 1.5 )
    
  } else{
    
    VE_mean_CI = VE_CI %>%
      tidyr::pivot_wider(names_from = CI_bound, values_from = CI_value) %>%
      dplyr::inner_join(VE_dat, by = bmk_var)
    
    VE_mean_CI_long = VE_mean_CI %>%
      tidyr::pivot_longer(cols = low:VE, 
                          names_to = "CI_bound", 
                          values_to = "CI_value") %>%
      dplyr::mutate(across(CI_bound, ~ factor(., levels = c("VE", "low", "high"))))
    
    VE_ribbon_dat = VE_mean_CI %>%
      dplyr::filter(get(bmk_var) >= median_PBO_level &
                      get(bmk_var) <= max_vaccine_level )
    
    VE_plot = VE_plot +
      geom_ribbon(data = VE_ribbon_dat %>%
                    dplyr::filter(between(get(bmk_var), bmk_quantile_range[1], bmk_quantile_range[2])), 
                  aes(x = get(bmk_var), ymin = low, ymax = high),
                  fill = "grey", alpha = 0.4, 
                  show.legend = FALSE, inherit.aes = FALSE) +
      geom_line(data = VE_mean_CI_long %>%
                  dplyr::filter(between(get(bmk_var), bmk_quantile_range[1], bmk_quantile_range[2])), 
                ## only plot VE above median PBO level
                aes(x = get(bmk_var), y = CI_value, 
                    group = CI_bound, linetype = CI_bound),
                color = "black", linewidth = 1.5, 
                show.legend = FALSE, inherit.aes = FALSE) +
      scale_linetype_manual(breaks = c("VE", "low", "high"),
                            values = c(1, 2, 2), 
                            name = NULL)
    
  }
  
  ## add the overall VE
  VE_plot = VE_plot + 
    annotate("text", 
             label = paste0("Overall VE ", sprintf("%1.1f%%", 100*overall_VE), "\n",
                            "95% CI:", " (", sprintf("%1.1f%%", 100*overall_VE_CI[1]),
                            ", ", sprintf("%1.1f%%", 100*overall_VE_CI[2]), ")" ), 
             x = x_coord_limits[1] + 0.5,
             y = overall_VE,
             fontface = "bold",
             size = 4) +
    ## custom the theme 
    labs(x = xlab, y = ylab, title = title) +
    scale_x_continuous(breaks = x_breaks,
                       labels = x_labels,
                       limits = x_limits,
                       expand = expansion(mult = c(0.05, 0.05))) +
    scale_y_continuous(breaks = y_breaks,
                       limits = y_limits,
                       expand = expansion(mult = c(0.02, 0.02))) +
    coord_cartesian(ylim = y_coord_limits, xlim = x_coord_limits) +
    ## present the treatment arm first in the legend
    scale_color_manual(breaks = rev(legend_labels),
                       values = rev(legend_colors),
                       name = NULL) +
    scale_fill_manual(breaks = rev(legend_labels),
                      values = rev(legend_colors),
                      name = NULL) +
    guides(linetype = "none") +
    theme_bw() +
    theme(axis.text = ggplot2::element_text(size = 16, face = "bold"),
          axis.title = ggplot2::element_text(size = 18, face = "bold"),
          legend.key.width = unit(1.5,"cm"),
          legend.key.size = unit(1,"pt"),
          legend.text = ggplot2::element_text(size = 16, face = "bold"),
          legend.title = ggplot2::element_text(size = 18, face = "bold"),
          legend.box = element_blank(),
          legend.background = element_rect(fill = "transparent"),
          legend.position = c(0.2, 0.95),
          plot.margin = margin(1,1,0,1,"cm"),
          panel.grid = element_blank(),
          plot.title = ggplot2::element_text(hjust = 0.5, size = 18, face = "bold"))
  
  
  print(VE_plot)
  
  return(invisible(list(VE_dat = list(CVE = VE_dat,
                                      risk0 = risk0),
                        VE_plot = VE_plot)))
  
}


#' Coxph model for bootstrap data 
#'
#' @param datalist a list of bootstrap data 
#' @param time a variable for the event time in `data`. If `time2` is `NULL`, `time` is the calculated 
#'             difference for the interval time. 
#' @param time2 a variable for the event stop time. 
#' @param event a variable for the censoring status of the event time in `data`
#' @param arm a variable for the treatment arm in `data`
#' @param bmk_var a biomarker variable in `data`
#' @param bsl_vars a vector of baseline covariates in `data`
#' @param bsl_risk_vars a vector of baseline risk factors in `data`
#' @param weights a variable of weights that are used to adjust the Coxph model
#' @param bmk_var_limit numeric vector of the minimum and maximum of biomarker values for calculating the vaccine efficacy
#' @param bmk_var_levels a numerical vector of biomarker levels at which the predictive risk and 
#'        controlled vaccine efficacy are estimated. 
#' @param tstart0 numeric value for the start time when to start calculating the cumulative risk
#' @param tstop0 numeric value for the stop time when to stop calculating the cumulative risk
#' @param calendar_time_scale boolean value. If `TRUE`, the `tstart0` is the absolute start time for all subjects
#'        in `data`; otherwise, `tstart0` is the relevant start time for each subject after when the antibody marker
#'        was assessed. 
#'
#' @export
CoP_coxph_bootstrap <- function(datalist,
                                time, 
                                time2 = NULL, 
                                event, 
                                arm,
                                bmk_var, 
                                bsl_vars, 
                                bsl_risk_vars,
                                weights,
                                tstart0,
                                tstop0,
                                bmk_var_limit,
                                bmk_var_levels,
                                calendar_time_scale = FALSE){
  
  ## calculate the predicted risk at each marker level by tstop0 - tstart0
  ss = bmk_var_levels
  
  B = length(datalist)
  VE_list = list(NULL)
  
  for (b in 1:B) {
    
    VE_list[[b]] = tryCatch({
      
      tmpdata = datalist[[b]] %<>%
        dplyr::select(all_of(c(time, time2, event, 
                               bmk_var, arm, bsl_vars, 
                               bsl_risk_vars, weights)))
      
      ## require only two levels in the arm 
      arm_levels = tmpdata %>% dplyr::pull(arm) %>% levels
      
      if(length(arm_levels) != 2){
        stop(paste("The", arm, "must be a factor of two levels!"))
      }
      
      ## define the control level
      arm_control = arm_levels[1]
      
      ## fit coxph model for treatment and control arms
      if(is.null(time2)){
        
        tmp_formula = as.formula(paste0("Surv(", time, ",", event, ") ~ ", 
                                        paste(c(bmk_var, arm, bsl_vars), collapse = "+"), " + ",
                                        paste0("scale(", bsl_risk_vars, ")", collapse = "+") ) )
      } else{
        
        tmp_formula = as.formula(paste0("Surv(", time, ",", time2, ",",  event, ") ~ ", 
                                        paste(c(bmk_var, arm, bsl_vars), collapse = "+"), " + ",
                                        paste0("scale(", bsl_risk_vars, ")", collapse = "+") ) )
      }
      
      ## fit the coxph model 
      tmp_coxph = coxph(tmp_formula, data = tmpdata, weights = get(weights))
      
      ## define the tmpdata with new tstart and tstop for predicting the risk during the study 
      if(calendar_time_scale){
        
        tmp_data = tmpdata %>%
          dplyr::mutate(!!time := tstart0,
                        !!time2 := tstop0)
      } else{
        
        tmp_data = tmpdata %>%
          dplyr::mutate(!!time := get(time) + tstart0,
                        !!time2 := get(time) + tstop0)
      }
      
      #============================================================================#
      # calculate the actual risk by treatment groups 
      #============================================================================#
      Actual_risk = 1 - predict(tmp_coxph, tmp_data, type = "survival")
      
      Actual_risk_avg = tmp_data %>%
        dplyr::select(all_of(c(arm, weights)) ) %>%
        dplyr::mutate(Actual_risk = Actual_risk) %>%
        dplyr::group_by(get(arm)) %>% 
        dplyr::summarize(across(Actual_risk, 
                                ~ sum(. * get(weights), na.rm = TRUE)/
                                  sum(get(weights), na.rm = TRUE)) ) %>%
        dplyr::rename(!!arm := `get(arm)`) 
      
      #============================================================================#
      # calculate the risk at assigned antibody marker levels by treatment groups
      #============================================================================#
      risk_dat_list = list(NULL)
      
      for (k in 1:length(ss)) {
        
        tmp_risk = 1 - predict(tmp_coxph, 
                               newdata = tmp_data %>% 
                                 dplyr::mutate(!!as.character(bmk_var) := ss[k]),
                               type = "survival")
        
        risk_dat_list[[k]] = tmp_data %>%
          dplyr::select(all_of(c(arm, weights)) ) %>%
          dplyr::mutate(tmp_risk = tmp_risk) %>%
          dplyr::group_by(get(arm)) %>% 
          dplyr::summarize(across(tmp_risk, 
                                  ~ sum(. * get(weights), na.rm = TRUE)/
                                    sum(get(weights), na.rm = TRUE)) ) %>%
          dplyr::rename(!!arm := `get(arm)`) %>%
          tibble::column_to_rownames(arm)
      }
      
      ## combine the predictive risk at each assigned marker level 
      risk_dat = do.call(cbind, risk_dat_list) %>% t() %>%
        data.frame(check.names = FALSE) %>%
        `rownames<-`(NULL) %>%
        dplyr::mutate(!!bmk_var := ss) %>%
        dplyr::select(all_of(c(bmk_var, rev(arm_levels))))
      
      ## return the predictive risk for the bootstrap data 
      risk_dat %>%
        dplyr::mutate(risk1_avg = with(Actual_risk_avg, Actual_risk[get(arm) != arm_control]),
                      risk0_avg = with(Actual_risk_avg, Actual_risk[get(arm) == arm_control])) %>%
        `colnames<-`(c(bmk_var, "vaccine_risk", "placebo_risk", 
                       "vaccine_avg_risk", "placebo_avg_risk")) %>%
        dplyr::mutate(VE = 1 - vaccine_risk/placebo_avg_risk)
      
    }, error = function(e) NULL)
    
    # cat("The bootstrap", b, "is done!\n")
  }
  
  ## remove the potential NULL in the VE_list
  VE_list2 = VE_list[ unlist(lapply(VE_list, function(x) !is.null(x) ) ) ] 
  
  ## summarize the bootstrap results 
  bst_result_sum1 = bst_result_sum2 = list(NULL)
  bst_names1 = c("VE", "vaccine_risk", "placebo_risk")
  bst_names2 = c("vaccine_avg_risk", "placebo_avg_risk")
  
  for (h in 1:3) {
    
    bst_result_sum1[[h]] = do.call(cbind, lapply(VE_list2, 
                                                 function(t) 
                                                   t %>% dplyr::pull(bst_names1[h]) ) ) %>%
      apply(., 1, function(t) c(quantile(t, 0.025), quantile(t, 0.975))) %>% t() %>%
      data.frame() %>%
      `colnames<-`(c("low", "high")) %>%
      dplyr::mutate(!!as.character(bmk_var) := ss,
                    .before = "low") %>%
      tidyr::pivot_longer(cols = all_of(c("low", "high")),
                          names_to = "CI_bound",
                          values_to = "CI_value")
  }
  
  
  for (h in 1:2) {
    
    tmp_bst_result = do.call(cbind, lapply(VE_list2, 
                                           function(t) 
                                             t %>% dplyr::pull(bst_names2[h]) ) ) %>%
      apply(., 2, function(t) mean(t) ) %>% as.vector()
    
    bst_result_sum2[[h]] = c(mean(tmp_bst_result), 
                             quantile(tmp_bst_result, 0.025),
                             quantile(tmp_bst_result, 0.975))
    
    names(bst_result_sum2[[h]]) = c("mean", "95CI_low", "95CI_high")
    
  }
  
  names(bst_result_sum1) = bst_names1
  names(bst_result_sum2) = bst_names2
  
  ## return the bootstrap model summary results 
  return(c(bst_result_sum1, bst_result_sum2))
  
}


#' Minimum efficacy threshold of antibody marker levels 
#'
#' @param data a data frame contains the point estimated VE, lower and upper of 95% CI and 
#'             the corresponding antibody marker levels 
#' @param bmk_var the variable for the antibody marker levels 
#' @param recdf_dat the reverse cumulative distribution of antibody marker data for vaccine recipients
#' @param min_VE the lower bound of the VE 
#'
#' @export
CoP_VE_threshold <- function(data, bmk_var, recdf_dat, min_VE = c(0.2, 0.3, 0.5)){
  
  tmp_threshold_list = list(NULL)
  
  for(i in 1:length(min_VE)){
    
    tmpdata = data %>% 
      dplyr::filter(low >= min_VE[i]) %>%
      dplyr::slice(1) %>%
      dplyr::mutate(protection_rate = sprintf("%.1f%%", 100*with(recdf_dat, recdf[x >= get(bmk_var)][1])), 
                    .after = bmk_var) %>%
      dplyr::mutate(!!as.character(bmk_var) := round(10^get(bmk_var))) %>%
      dplyr::mutate(`VE (95% CI)` =  sprintf("%.1f%% (%.1f%%, %.1f%%)", 100*VE, 100*low, 100*high)) 
    # dplyr::select(-c(low:VE))
    
    tmp_threshold_list[[i]] = tmpdata
  }
  
  tmp_threshold = do.call(rbind, tmp_threshold_list)
  
  return(tmp_threshold)
  
}


#' CoP risk threshold for time-to-event outcome (conditional probability)
#'
#' @param data a data frame
#' @param time a variable for the event time in `data`. If `time2` is `NULL`, `time` is the calculated 
#'             difference for the interval time. 
#' @param time2 a variable for the event stop time. 
#' @param event a variable for the censoring status of the event time in `data`
#' @param arm a variable for the treatment arm in `data`
#' @param bmk_var a vector of biomarker variables in `data`
#' @param bsl_vars a vector of baseline covariates in `data`
#' @param bsl_risk_vars a vector of baseline risk factors in `data`
#' @param weights a variable of weights that are used to adjust the Coxph model
#' @param tstart0 numeric value for the start time when to start calculating the cumulative risk
#' @param tstop0 numeric value for the stop time when to stop calculating the cumulative risk
#' @param bmk_var_levels a vector of biomarker levels at which the cumulative risk above a marker threshold is calculated
#' @param risk_threshold_limit numeric value for the risk threshold limits for calculating the corresponding marker levels
#' @param method one of methods `c("causal", "KM")` for calculating the risk and marker thresholds. The method `"causal"` 
#'               is the parametric approach by causal analysis, and the method `"KM"` is the nonparametric approach based on 
#'               the weighted Kaplan-Meier estimator.  
#' @param calendar_time_scale boolean value. If `TRUE`, the `tstart0` is the absolute start time for all subjects
#'        in `data`; otherwise, `tstart0` is the relevant start time for each subject after when the antibody marker
#'        was assessed. 
#'
#'
#' @export
CoP_risk_threshold <- function(data, time, time2 = NULL, event, 
                               arm,
                               bmk_var, 
                               bsl_vars, 
                               bsl_risk_vars, 
                               weights,
                               tstart0,
                               tstop0, 
                               bmk_var_levels = ss_list[[1]],
                               risk_threshold_limit = c(0.0001, 0.006),
                               method = c("causal", "KM"),
                               calendar_time_scale = FALSE){
  
  ## only extract the required variables in data 
  data %<>%
    dplyr::select(all_of(c(time, time2, event, 
                           bmk_var, arm, bsl_vars, 
                           bsl_risk_vars, weights)))
  
  ## require only two levels in the arm 
  arm_levels = data %>% dplyr::pull(arm) %>% levels
  
  if(length(arm_levels) != 2){
    stop(paste("The", arm, "must be a factor of two levels!"))
  }
  
  ## define the control level
  arm_control = arm_levels[1]
  
  ## define marker threshold values 
  ss1 = bmk_var_levels
  
  ## obtain recdf of vaccine marker level (P(S>s))
  recdf_dat = data.frame(
    bmk_var = ss1,
    recdf = with(data %>% dplyr::filter(get(arm) != arm_control), 
                 1 - ewcdf(x = get(bmk_var), weights = get(weights))(ss1) ) ) %>%
    dplyr::rename(!!bmk_var := bmk_var)
  
  ## calculate the cumulative risk by either causal or KM methods 
  if( any(grepl("causal", method, ignore.case = TRUE)) ){
    #============================================================================#
    # The parametric causal cumulative risk
    #============================================================================#
    ## fit coxph model for treatment and control arms
    if(is.null(time2)){
      
      tmp_formula = as.formula(paste0("Surv(", time, ",", event, ") ~ ", 
                                      paste(c(bmk_var, arm, bsl_vars), collapse = "+"), " + ",
                                      paste0("scale(", bsl_risk_vars, ")", collapse = "+") ) )
    } else{
      
      tmp_formula = as.formula(paste0("Surv(", time, ",", time2, ",",  event, ") ~ ", 
                                      paste(c(bmk_var, arm, bsl_vars), collapse = "+"), " + ",
                                      paste0("scale(", bsl_risk_vars, ")", collapse = "+") ) )
    }
    
    ## fit the coxph model 
    tmp_coxph = coxph(tmp_formula, data = data, weights = get(weights))
    
    ## define the tmpdata with new tstart and tstop for predicting the risk during the study 
    if(calendar_time_scale){
      
      tmpdata = data %>%
        dplyr::mutate(!!time := tstart0,
                      !!time2 := tstop0)
    } else{
      
      tmpdata = data %>%
        dplyr::mutate(!!time := get(time) + tstart0,
                      !!time2 := get(time) + tstop0)
    }
    
    ## define the treatment and control data separately
    data1 = tmpdata %>% dplyr::filter(get(arm) != arm_control) 
    data0 = tmpdata %>% dplyr::filter(get(arm) == arm_control)
    
    ## calculate the predicted risk at each observed marker level by t0 = tstop0 - tstart0
    ss = sort(unique(data1 %>% dplyr::pull(bmk_var)))
    
    #=================================================================================#
    # calculate the average risk from tstart0 through tstop0 for placebo recipients  
    #=================================================================================#
    risk0_avg = sum(data0 %>% dplyr::pull(weights) * 
                      (1 - predict(tmp_coxph, newdata = data0, type = "survival")), 
                    na.rm = TRUE) / sum(data0 %>% dplyr::pull(weights), na.rm = TRUE)
    
    #========================================================================================#
    # calculate the average risk at each observed marker level by t0 for vaccine recipients 
    #========================================================================================#
    risk1 = NULL
    for(i in 1:length(ss)){
      
      data1 %<>% dplyr::mutate(!!as.character(bmk_var) := ss[i])
      
      risk1[i] =  sum(data1 %>% dplyr::pull(weights) * 
                        (1 - predict(tmp_coxph, newdata = data1, type = "survival")), 
                      na.rm = TRUE) / sum(data1 %>% dplyr::pull(weights), na.rm = TRUE)
    }
    
    ## merge the predicted risk by arm
    risk_dat = cbind(ss, risk1) %>%
      data.frame(check.names = FALSE) %>%
      `colnames<-`(c(bmk_var, "risk")) 
    
    data1_aug = tmpdata %>% 
      dplyr::filter(get(arm) != arm_control) %>%
      dplyr::inner_join(risk_dat, by = bmk_var) %>%
      dplyr::mutate(sw = get(weights)/sum(get(weights), na.rm = TRUE))
    
    ## calculate the cumulative risk at each threshold marker values  
    cumrisk1 = NULL
    for (j in 1:length(ss1)) {
      
      cumrisk1[j] = tryCatch({
        
        tmp = data1_aug %>% dplyr::filter(get(bmk_var) >= ss1[j])
        
        with( tmp, ifelse(nrow(tmp) >= 1, sum(risk*sw, na.rm = TRUE), 0) )
      }, error = function(e) NA)
      
    }
    
    cumrisk1_dat = cbind(ss1, cumrisk1) %>%
      data.frame(check.names = FALSE) %>%
      `colnames<-`(c(bmk_var, "JointProb")) %>%
      dplyr::inner_join(recdf_dat, by = bmk_var) %>%
      dplyr::mutate(cumrisk = if_else(recdf == 0, 0, JointProb/recdf))
    
  } else{
    
    #============================================================================#
    # The nonparametric Kaplan-Meier cumulative risk (approximation only!)
    #============================================================================#
    ## extract the key columns 
    if( is.null(time2)){
      
      tmpdata = data %>% 
        dplyr::mutate(time = get(time)) %>%
        dplyr::select(time, all_of(c(arm, event, bmk_var, weights))) 
    }else{
      
      tmpdata = data %>% 
        dplyr::mutate(time = get(time2) - get(time)) %>%
        dplyr::select(time, all_of(c(arm, event, bmk_var, weights))) 
    }
    
    ## extract the placebo and vaccine arm data 
    tmpdata0 = tmpdata %>% 
      dplyr::filter(get(arm) == arm_control & time <= (tstop0 - tstart0))
    tmpdata1 = tmpdata %>% 
      dplyr::filter(get(arm) != arm_control & time <= (tstop0 - tstart0))
    
    #=======================================================================#
    # calculate the placebo average risk by KM 
    #=======================================================================#
    case_time0 = sort(unique(with(tmpdata0, time[get(event) == 1])))
    
    risk0_avg = 1 - sapply(case_time0, function(t){
      with(tmpdata0 %>% dplyr::filter(time >= t),
           1 - sum(get(weights)[get(event) == 1 & time == t], na.rm = TRUE)/
             sum(get(weights), na.rm = TRUE) )
    }) %>% prod(., na.rm = TRUE)
    
    #=======================================================================#
    # calculate the cumulative risk for vaccine group by KM
    #=======================================================================#
    KM_cumrisk = NULL
    for (i in 1:length(ss1)) {
      
      tmpdata1_s = tmpdata1 %>% dplyr::filter(get(bmk_var) >= ss1[i])
      case_time_s = sort(unique(with(tmpdata1_s, time[get(event) == 1])))
      
      if(length(case_time_s)){
        
        tmp_surv = tryCatch({
          
          sapply(case_time_s, function(t){
            with(tmpdata1_s %>% dplyr::filter(time >= t),
                 1 - sum(get(weights)[get(event) == 1 & time == t], na.rm = TRUE)/
                   sum(get(weights), na.rm = TRUE) ) })
        }, error = function(e) NA)
        
      } else{
        
        tmp_surv = 1
      }
      
      S_prob = with(tmpdata1, sum(get(weights)[ get(bmk_var) >= ss1[i] ], na.rm = TRUE)/
                      sum(get(weights), na.rm = TRUE) )
      
      KM_cumrisk[i] = (1 - prod(tmp_surv, na.rm = TRUE))*S_prob
    }
    
    cumrisk1_dat = cbind(ss1, KM_cumrisk) %>%
      data.frame(check.names = FALSE) %>%
      `colnames<-`(c(bmk_var, "cumrisk"))
    
    #============================================================#
  }
  
  ## create risk threshold data 
  rrisk = seq(risk_threshold_limit[1], risk_threshold_limit[2], length = 100)
  
  marker_threshold = NULL
  for (k in 1:length(rrisk)) {
    
    marker_threshold[k] = tryCatch({
      
      tmp = cumrisk1_dat %>% dplyr::filter(cumrisk <= rrisk[k])
      
      with(tmp, ifelse(nrow(tmp) >= 1, 
                       min(get(bmk_var), na.rm = TRUE), 
                       NA) )
      
    }, error = function(e) NA)
    
  }
  
  marker_threshold_dat = cbind(rrisk, marker_threshold) %>%
    data.frame(check.names = FALSE) %>%
    `colnames<-`(c("cumrisk", "threshold"))
  
  ## return the cumulative risk data 
  return(list(cumrisk_dat = cumrisk1_dat,
              marker_threshold_dat = marker_threshold_dat,
              risk0_avg = risk0_avg))
}


#' Predictive risk plot above the marker threshold (conditional probability) 
#'
#' @param data a data frame
#' @param time a variable for the event time in `data`. If `time2` is `NULL`, `time` is the calculated 
#'             difference for the interval time. 
#' @param time2 a variable for the event stop time. 
#' @param event a variable for the censoring status of the event time in `data`
#' @param arm a variable for the treatment arm in `data`
#' @param bmk_var a vector of biomarker variables in `data`
#' @param bsl_vars a vector of baseline covariates in `data`
#' @param bsl_risk_vars a vector of baseline risk factors in `data`
#' @param weights a variable of weights that are used to adjust the Coxph model
#' @param tstart0 numeric value for the start time when to start calculating the cumulative risk
#' @param tstop0 numeric value for the stop time when to stop calculating the cumulative risk
#' @param calendar_time_scale boolean value. If `TRUE`, the `tstart0` is the absolute start time for all subjects
#'        in `data`; otherwise, `tstart0` is the relevant start time for each subject after when the antibody marker
#'        was assessed. 
#' @param minrisk_threshold the minimum risk threshold value for drawing the vertical line 
#' @param method one of methods `c("causal", "KM")` for calculating the risk and marker thresholds. The method `"causal"` 
#'               is the parametric approach by causal analysis, and the method `"KM"` is the nonparametric approach based on 
#'               the weighted Kaplan-Meier estimator.  
#' @param bmk_var_limit a vector of two numeric values for the biomarker limit for calculating the corresponding risk 
#' @param bmk_var_levels a vector of biomarker levels at which the cumulative risk above a marker threshold is calculated
#' @param risk_threshold_limits a vector of two numeric values for the risk limits for calculating the corresponding marker thresholds  
#' @param risk_CI a data frame contains the marker levels, group, CI_bound, and CI_value for the bootstrap 95% CI of 
#'                the point estimated risk
#' @param marker_CI a data frame contains the the bootstrap 95% marker thresholds 
#' @param quantile_range a vector of two numeric values between 0 and 1 for presenting
#'        the estimated risks
#' @param xlab character for the x-axis label 
#' @param ylab character for the y-axis label
#' @param x_breaks a vector of numeric values for x-axis ticks 
#' @param y_breaks a vector of numeric values for y-axis ticks
#' @param x_limits a vector of numeric values for x-axis limits 
#' @param y_limits a vector of numeric values for y-axis limits
#' @param x_labels a vector of labels at x_limits 
#' @param title character for the plot title
#'
#'
#' @export
CoP_risk_threshold_plot <- function(data, time, time2 = NULL, event, 
                                    arm,
                                    bmk_var, 
                                    bsl_vars,
                                    bsl_risk_vars,
                                    weights,
                                    tstart0,
                                    tstop0, 
                                    calendar_time_scale = FALSE,
                                    minrisk_threshold = 0.0001,
                                    marker_thresholds = c(3.5, 3.8),
                                    is_add_marker_thresholds_risk_legend = FALSE,
                                    method = c("causal", "KM"),
                                    bmk_var_levels = ss_list[[1]],
                                    risk_threshold_limit = c(0.0001, 0.006),
                                    risk_CI = NULL,
                                    marker_CI = NULL,
                                    quantile_range = c(0, 1), 
                                    xlab = NULL,
                                    ylab = NULL,
                                    x_limits = NULL,
                                    x_breaks = NULL,
                                    x_labels = NULL,
                                    y_limits = NULL,
                                    y_breaks = NULL,
                                    title = NULL){
  
  ## only extract the required variables in data 
  data %<>%
    dplyr::select(all_of(c(time, time2, event, 
                           bmk_var, arm, bsl_vars, 
                           bsl_risk_vars, weights)))
  
  ## update aesthetic arguments
  if(is.null(x_limits)){
    x_limits = function(x) c( round(min(x, na.rm = TRUE)), round(max(x, na.rm = TRUE)) )
  }
  
  if(is.null(x_breaks)){
    x_breaks = function(x) seq(round(min(x, na.rm = TRUE)), round(max(x, na.rm = TRUE)), by = 1)
  }
  
  if(is.null(x_labels)){
    x_labels = function(x) parse(text = paste0("bold(","\'10\'", "^", "\'",x, "\'", ")") )
  }
  
  if(is.null(y_limits)){
    y_limits = function(x) c(min(x, na.rm = TRUE)*0.99, max(x, na.rm = TRUE)*1.01)
  }
  
  if(is.null(y_breaks)){
    y_breaks = scales::pretty_breaks(n = 6)
  }
  
  
  cumrisk_marker_threshold_dat = CoP_risk_threshold(
    data = data, ## day29 marker CoP analysis
    time = time,
    time2 = time2,
    event = event,
    arm = arm,
    bmk_var = bmk_var,
    bsl_vars = bsl_vars,
    bsl_risk_vars = bsl_risk_vars,
    weights = weights,
    tstart0 = tstart0,
    tstop0 = tstop0,
    bmk_var_levels = bmk_var_levels,
    risk_threshold_limit = risk_threshold_limit,
    method = method, 
    calendar_time_scale = calendar_time_scale )
  
  ## obtain the risk and marker threshold data 
  cumrisk_dat = cumrisk_marker_threshold_dat$cumrisk_dat
  marker_threshold_dat = cumrisk_marker_threshold_dat$marker_threshold_dat
  risk0_avg = cumrisk_marker_threshold_dat$risk0_avg
  
  ## require only two levels in the arm 
  arm_levels = data %>% dplyr::pull(arm) %>% levels
  
  if(length(arm_levels) != 2){
    stop(paste("The", arm, "must be a factor of two levels!"))
  }
  
  ## define the control level
  arm_control = arm_levels[1]
  
  ## define x and y limits 
  x_coord_limits = range(data %>% 
                           dplyr::filter(get(arm) != arm_control) %>%
                           dplyr::pull(bmk_var), 
                         na.rm = TRUE)
  
  ## set the x upper limit same as the bmk_var_limit 
  x_coord_limits[2] = x_coord_limits[2] + 0.25
  
  # y_coord_limits = c(0, max(cumrisk_dat$cumrisk, na.rm = TRUE)*2)
  y_coord_limits = c(0, max(risk_CI$high_cumrisk)*1.25)
  
  ## create the vaccine rcdf 
  vaccine_rcdf_data = data %>% 
    dplyr::filter(get(arm) != arm_control) %>%
    dplyr::mutate(across(all_of(bmk_var), ~ 1 - ewcdf(x = get(bmk_var), weights = get(weights))(.),
                         .names = "rcdf")) %>%
    dplyr::arrange(get(bmk_var))
  
  ## define the limit of biomarker value for estimated risk in vaccine group
  data1 = data %>% dplyr::filter(get(arm) != arm_control)
  bmk_quantile_range = weighted.quantile(data1 %>% dplyr::pull(bmk_var),
                                         data1 %>% dplyr::pull(weights),
                                         quantile_range, na.rm = TRUE)
  
  #===============================================================================#
  # make the cumulative riskplot at day t0 for vaccine arm
  #===============================================================================#
  risk_plot = ggplot() +
    ## do the cumulative risk plot
    geom_line(data = cumrisk_dat %>%
                dplyr::filter(between(get(bmk_var), bmk_quantile_range[1], bmk_quantile_range[2])),
              aes(x = get(bmk_var), y = cumrisk), linetype = 1, linewidth = 1, color = "black" ) +
    ## do the reverse CDF
    geom_line(data = vaccine_rcdf_data,
              aes(x = get(bmk_var), y = rcdf*y_coord_limits[2]),
              linewidth = 1,
              color = alpha("#e51937", 1) ) +
    labs(x = xlab, y = ylab, title = title) +
    coord_cartesian(xlim = x_coord_limits, ylim = y_coord_limits) +
    scale_x_continuous(breaks = x_breaks,
                       labels = x_labels,
                       # limits = x_limits,  ## not necessary when specify coord_cartesian
                       expand = expansion(mult = c(0.01, 0.01)) ) +
    scale_y_continuous(breaks = y_breaks,
                       # limits = y_limits,
                       expand = expansion(mult = c(0.01, 0.04)),
                       sec.axis = sec_axis(~./y_coord_limits[2],
                                           breaks = c(0, 0.25, 0.50, 0.75, 1.0),
                                           name = "Reverse CDF") ) +
    theme_bw() +
    theme(axis.text = ggplot2::element_text(size = 14, face = "bold"),
          axis.title = ggplot2::element_text(size = 16, face = "bold"),
          legend.key.width = unit(1.5,"cm"),
          legend.key.size = unit(1,"pt"),
          legend.text = ggplot2::element_text(size = 14, face = "bold"),
          legend.title = ggplot2::element_text(size = 16, face = "bold"),
          legend.box = element_blank(),
          legend.background = element_rect(fill = "transparent"),
          legend.position = "",
          plot.margin = margin(1,1,0,1,"cm"),
          # panel.grid.major = element_blank(),
          plot.title = ggplot2::element_text(hjust = 0.5, size = 16, face = "bold"))
  
  ## add ribbon under the RCDF 
  risk_plot = risk_plot +
    geom_ribbon(data = vaccine_rcdf_data, 
                aes(x = get(bmk_var), ymin = 0, ymax = rcdf*y_coord_limits[2]),
                fill = alpha("#00afef", 0.25), inherit.aes = FALSE)
  
  ## add ribbons between risk CI under the RCDF 
  if(!is.null(risk_CI)){
    
    risk_plot = risk_plot +
      ## add ribbon between risk CI
      geom_ribbon(data = risk_CI %>%
                    dplyr::filter(between(get(bmk_var), bmk_quantile_range[1], bmk_quantile_range[2])),
                  aes(x = get(bmk_var), ymin = low_cumrisk, ymax = high_cumrisk, xmin = x_coord_limits[1]),
                  fill = alpha("black", 0.25), inherit.aes = FALSE)
  }
  
  
  ## add the minimum marker with cumulative risk 0
  if(!is.null(minrisk_threshold)){
    min_marker0 = with(cumrisk_dat, min(get(bmk_var)[cumrisk <= minrisk_threshold], na.rm = TRUE))
    
    risk_plot = risk_plot +
      geom_vline(xintercept = min_marker0,
                 color = alpha("forestgreen", 0.75),
                 linewidth = 1,
                 linetype = 2)
  }
  
  ## add the risk average line for placebo
  risk_plot = risk_plot +
    annotate("text", 
             label = paste("Placebo average", sprintf("%0.4f", risk0_avg), "\n" ), 
             x = x_coord_limits[1]+0.3, 
             y = y_coord_limits[2],
             fontface = "bold", 
             size = 3.5)
  
  ## add the marker thresholds of interest
  if(!is.null(marker_thresholds)){
    
    names(marker_thresholds) = paste0("thred", 1:length(marker_thresholds))
    
    ## add the marker threshold risk legend 
    if(is_add_marker_thresholds_risk_legend){
      
      ## add the risk CI table for each marker_thresholds 
      marker_thresholds_risk = NULL
      
      for (i in 1:length(marker_thresholds)) {
        
        tmp_mean_risk = cumrisk_marker_threshold_dat$cumrisk_dat %>% 
          dplyr::filter(get(bmk_var) >= marker_thresholds[i]) %>%
          dplyr::pull(cumrisk) %>% head(., n = 1)
        
        tmp_low_risk = risk_CI %>%
          dplyr::filter(get(bmk_var) >= marker_thresholds[i]) %>%
          dplyr::pull(low_cumrisk) %>% head(., n = 1)
        
        tmp_high_risk = risk_CI %>%
          dplyr::filter(get(bmk_var) >= marker_thresholds[i]) %>%
          dplyr::pull(high_cumrisk) %>% head(., n = 1)
        
        marker_thresholds_risk[i] = paste0(sprintf("%.4f", tmp_mean_risk), " (",
                                           sprintf("%.4f", tmp_low_risk), ", ",
                                           sprintf("%.4f", tmp_high_risk), ")")
        
        risk_plot = local({
          
          i = i
          risk_plot +
            geom_vline(aes(xintercept = marker_thresholds[i],
                           color = names(marker_thresholds)[i],
                           linetype = names(marker_thresholds)[i],
                           linewidth = names(marker_thresholds)[i]), 
                       key_glyph = "path") 
        }) 
        
      }
      
      risk_plot = risk_plot +
        scale_color_manual(values = rep("purple", length(marker_thresholds)),
                           breaks = names(marker_thresholds),
                           labels = marker_thresholds_risk,
                           name = "Risk (95% CI)") +
        scale_linetype_manual(values = 1:length(marker_thresholds) + 1, 
                              breaks = names(marker_thresholds),
                              labels = marker_thresholds_risk,
                              name = "Risk (95% CI)") +
        scale_linewidth_manual(values = rep(1.5, length(marker_thresholds)), 
                               breaks = names(marker_thresholds),
                               labels = marker_thresholds_risk,
                               name = "Risk (95% CI)") +
        theme(legend.position = c(0.78, 0.9),
              legend.title.align = 0.5)
      
      
    } else{
      ## not add the marker threshold risk legend 
      risk_plot = risk_plot +
        geom_vline(aes(xintercept = marker_thresholds,
                       color = alpha("purple", 0.75)),
                   linewidth = 1.5,
                   linetype = 1:length(marker_thresholds) + 1 ,
                   show.legend = TRUE) 
    }
    
  }
  
  # print(risk_plot)
  
  return(invisible(list(risk_plot = risk_plot, 
                        risk_data = cumrisk_dat)) )
  
}
