# Supplementary material for: Immune correlates analysis of mRNA-1345 RSV vaccine efficacy clinical trial
Source: Nat Commun. 2025 Jul 3;16:6118. doi: 10.1038/s41467-025-61153-x (PMC12229610; doi:10.1038/s41467-025-61153-x)
Supplement: Supplementary file 4 — Supplementary Code 1 [file 41467_2025_61153_MOESM4_ESM.zip › Supplementary Code 1/README.md]

# Immune Correlates Analysis of mRNA-1345 RSV Vaccine Efficacy Clinical Trial 

This repository contains the core code to perform the correlate analysis of 
mRNA-1345 RSV Vaccine Efficacy Clinical Trial that is published in Nature 
Communications. The repository contains the `renv.lock` file, `common` folder, 
and `code` folder. 

1. One needs restore the R packages that are used for the analysis. 

2. The `common` folder includes two R files that contain the kernel customized utility 
functions, the global environment settings, and the variable names (or values). 

3. The `code` folder includes the specific customized R files developed to perform the
analysis results presented in the paper and in the supplemental document. 
