# Supplementary material for: Immune correlates analysis of mRNA-1345 RSV vaccine efficacy clinical trial
Source: Nat Commun. 2025 Jul 3;16:6118. doi: 10.1038/s41467-025-61153-x (PMC12229610; doi:10.1038/s41467-025-61153-x)
Supplement: Supplementary file 4 — Supplementary Code 1 [file 41467_2025_61153_MOESM4_ESM.zip › Supplementary Code 1/renv.lock]

{
  "R": {
    "Version": "4.2.2",
    "Repositories": [
      {
        "Name": "CRAN",
        "URL": "https://cran.rstudio.com"
      },
      {
        "Name": "BioC",
        "URL": "https://bioconductor.org/packages/3.15/bioc"
      }
    ]
  },
  "Packages": {
    "BiocManager": {
      "Package": "BiocManager",
      "Version": "1.30.21",
      "Source": "Repository",
      "Repository": "CRAN",
      "Hash": "be203e7eea75514bc1a41c1de39a9bb9",
      "Requirements": []
    },
    "BiocVersion": {
      "Package": "BiocVersion",
      "Version": "3.16.0",
      "Source": "Bioconductor",
      "git_url": "https://git.bioconductor.org/packages/BiocVersion",
      "git_branch": "master",
      "git_last_commit": "c681e06",
      "git_last_commit_date": "2022-04-26",
      "Hash": "44c5824508b9a10e52dbb505c34fa880",
      "Requirements": []
    },
    "DBI": {
      "Package": "DBI",
      "Version": "1.1.3",
      "Source": "Repository",
      "Repository": "CRAN",
      "Hash": "b2866e62bab9378c3cc9476a1954226b",
      "Requirements": []
    },
    "DT": {
      "Package": "DT",
      "Version": "0.28",
      "Source": "Repository",
      "Repository": "CRAN",
      "Hash": "ab745834dfae7eaf71dd0b90f3b66759",
      "Requirements": [
        "crosstalk",
        "htmltools",
        "htmlwidgets",
        "jquerylib",
        "jsonlite",
        "magrittr",
        "promises"
      ]
    },
    "FactoMineR": {
      "Package": "FactoMineR",
      "Version": "2.9",
      "Source": "Repository",
      "Repository": "CRAN",
      "Hash": "58f96c1aaf95497ec53ee0cd20cdf23b",
      "Requirements": [
        "DT",
        "MASS",
        "car",
        "cluster",
        "ellipse",
        "emmeans",
        "flashClust",
        "ggplot2",
        "ggrepel",
        "lattice",
        "leaps",
        "multcompView",
        "scatterplot3d"
      ]
    },
    "Formula": {
      "Package": "Formula",
      "Version": "1.2-5",
      "Source": "Repository",
      "Repository": "CRAN",
      "Hash": "7a29697b75e027767a53fde6c903eca7",
      "Requirements": []
    },
    "GGally": {
      "Package": "GGally",
      "Version": "2.1.2",
      "Source": "Repository",
      "Repository": "CRAN",
      "Hash": "022f78c8698724b326f1838b1a98cafa",
      "Requirements": [
        "RColorBrewer",
        "dplyr",
        "forcats",
        "ggplot2",
        "gtable",
        "lifecycle",
        "plyr",
        "progress",
        "reshape",
        "rlang",
        "scales",
        "tidyr"
      ]
    },
    "Gifi": {
      "Package": "Gifi",
      "Version": "0.4-0",
      "Source": "Repository",
      "Repository": "CRAN",
      "Hash": "f1043f6f409055ba6e38050d7d3aedd9",
      "Requirements": [
        "colorspace"
      ]
    },
    "GlobalOptions": {
      "Package": "GlobalOptions",
      "Version": "0.1.2",
      "Source": "Repository",
      "Repository": "CRAN",
      "Hash": "c3f7b221e60c28f5f3533d74c6fef024",
      "Requirements": []
    },
    "Hmisc": {
      "Package": "Hmisc",
      "Version": "5.1-0",
      "Source": "Repository",
      "Repository": "CRAN",
      "Hash": "58bdffbf73db41c8bf9e4e2329f92429",
      "Requirements": [
        "Formula",
        "base64enc",
        "cluster",
        "colorspace",
        "data.table",
        "foreign",
        "ggplot2",
        "gridExtra",
        "gtable",
        "htmlTable",
        "htmltools",
        "knitr",
        "nnet",
        "rmarkdown",
        "rpart",
        "viridis"
      ]
    },
    "KMsurv": {
      "Package": "KMsurv",
      "Version": "0.1-5",
      "Source": "Repository",
      "Repository": "CRAN",
      "Hash": "aee647d15e5541ad44d157f7b78fda01",
      "Requirements": []
    },
    "KernSmooth": {
      "Package": "KernSmooth",
      "Version": "2.23-20",
      "Source": "Repository",
      "Repository": "CRAN",
      "Hash": "8dcfa99b14c296bc9f1fd64d52fd3ce7",
      "Requirements": []
    },
    "MASS": {
      "Package": "MASS",
      "Version": "7.3-60",
      "Source": "Repository",
      "Repository": "CRAN",
      "Hash": "a56a6365b3fa73293ea8d084be0d9bb0",
      "Requirements": []
    },
    "Matrix": {
      "Package": "Matrix",
      "Version": "1.6-0",
      "Source": "Repository",
      "Repository": "CRAN",
      "Hash": "31262fd18481fab05c5e7258dac163ca",
      "Requirements": [
        "lattice"
      ]
    },
    "MatrixModels": {
      "Package": "MatrixModels",
      "Version": "0.5-1",
      "Source": "Repository",
      "Repository": "CRAN",
      "Hash": "963ab8fbaf980a5b081ed40419081439",
      "Requirements": [
        "Matrix"
      ]
    },
    "ModelMetrics": {
      "Package": "ModelMetrics",
      "Version": "1.2.2.2",
      "Source": "Repository",
      "Repository": "CRAN",
      "Hash": "40a55bd0b44719941d103291ac5e9d74",
      "Requirements": [
        "Rcpp",
        "data.table"
      ]
    },
    "PResiduals": {
      "Package": "PResiduals",
      "Version": "1.0-1",
      "Source": "Repository",
      "Repository": "CRAN",
      "Hash": "2b41bffbc1d14a17309d7d0681b173da",
      "Requirements": [
        "Formula",
        "MASS",
        "SparseM",
        "rms"
      ]
    },
    "R6": {
      "Package": "R6",
      "Version": "2.5.1",
      "Source": "Repository",
      "Repository": "CRAN",
      "Hash": "470851b6d5d0ac559e9d01bb352b4021",
      "Requirements": []
    },
    "RColorBrewer": {
      "Package": "RColorBrewer",
      "Version": "1.1-3",
      "Source": "Repository",
      "Repository": "CRAN",
      "Hash": "45f0398006e83a5b10b72a90663d8d8c",
      "Requirements": []
    },
    "ROCR": {
      "Package": "ROCR",
      "Version": "1.0-11",
      "Source": "Repository",
      "Repository": "CRAN",
      "Hash": "cc151930e20e16427bc3d0daec62b4a9",
      "Requirements": [
        "gplots"
      ]
    },
    "Rcpp": {
      "Package": "Rcpp",
      "Version": "1.0.11",
      "Source": "Repository",
      "Repository": "CRAN",
      "Hash": "ae6cbbe1492f4de79c45fce06f967ce8",
      "Requirements": []
    },
    "RcppArmadillo": {
      "Package": "RcppArmadillo",
      "Version": "0.12.6.4.0",
      "Source": "Repository",
      "Repository": "CRAN",
      "Hash": "cafeccdc6577a445a15ce98b6a1805cf",
      "Requirements": [
        "Rcpp"
      ]
    },
    "RcppEigen": {
      "Package": "RcppEigen",
      "Version": "0.3.3.9.3",
      "Source": "Repository",
      "Repository": "CRAN",
      "Hash": "1e035db628cefb315c571202d70202fe",
      "Requirements": [
        "Matrix",
        "Rcpp"
      ]
    },
    "RhpcBLASctl": {
      "Package": "RhpcBLASctl",
      "Version": "0.23-42",
      "Source": "Repository",
      "Repository": "CRAN",
      "Hash": "c966ea2957ff75e77afa5c908dfc89e1",
      "Requirements": []
    },
    "SQUAREM": {
      "Package": "SQUAREM",
      "Version": "2021.1",
      "Source": "Repository",
      "Repository": "CRAN",
      "Hash": "0cf10dab0d023d5b46a5a14387556891",
      "Requirements": []
    },
    "SparseM": {
      "Package": "SparseM",
      "Version": "1.81",
      "Source": "Repository",
      "Repository": "CRAN",
      "Hash": "2042cd9759cc89a453c4aefef0ce9aae",
      "Requirements": []
    },
    "SuperLearner": {
      "Package": "SuperLearner",
      "Version": "2.0-28",
      "Source": "Repository",
      "Repository": "CRAN",
      "Hash": "8a1b2fdfb6c4a448a4cfa24980124ad9",
      "Requirements": [
        "cvAUC",
        "gam",
        "nnls"
      ]
    },
    "TH.data": {
      "Package": "TH.data",
      "Version": "1.1-2",
      "Source": "Repository",
      "Repository": "CRAN",
      "Hash": "5b250ad4c5863ee4a68e280fcb0a3600",
      "Requirements": [
        "MASS",
        "survival"
      ]
    },
    "V8": {
      "Package": "V8",
      "Version": "4.3.3",
      "Source": "Repository",
      "Repository": "CRAN",
      "Hash": "20d81ec18bde233d8cc3265761fe8c93",
      "Requirements": [
        "Rcpp",
        "curl",
        "jsonlite"
      ]
    },
    "XML": {
      "Package": "XML",
      "Version": "3.99-0.14",
      "Source": "Repository",
      "Repository": "CRAN",
      "Hash": "e5c8af79df616c135b21eaeb1dc6bc5c",
      "Requirements": []
    },
    "abind": {
      "Package": "abind",
      "Version": "1.4-5",
      "Source": "Repository",
      "Repository": "CRAN",
      "Hash": "4f57884290cc75ab22f4af9e9d4ca862",
      "Requirements": []
    },
    "askpass": {
      "Package": "askpass",
      "Version": "1.1",
      "Source": "Repository",
      "Repository": "CRAN",
      "Hash": "e8a22846fff485f0be3770c2da758713",
      "Requirements": [
        "sys"
      ]
    },
    "backports": {
      "Package": "backports",
      "Version": "1.4.1",
      "Source": "Repository",
      "Repository": "CRAN",
      "Hash": "c39fbec8a30d23e721980b8afb31984c",
      "Requirements": []
    },
    "base64enc": {
      "Package": "base64enc",
      "Version": "0.1-3",
      "Source": "Repository",
      "Repository": "CRAN",
      "Hash": "543776ae6848fde2f48ff3816d0628bc",
      "Requirements": []
    },
    "bigD": {
      "Package": "bigD",
      "Version": "0.2.0",
      "Source": "Repository",
      "Repository": "CRAN",
      "Hash": "93637e906f3fe962413912c956eb44db",
      "Requirements": []
    },
    "bit": {
      "Package": "bit",
      "Version": "4.0.5",
      "Source": "Repository",
      "Repository": "CRAN",
      "Hash": "d242abec29412ce988848d0294b208fd",
      "Requirements": []
    },
    "bit64": {
      "Package": "bit64",
      "Version": "4.0.5",
      "Source": "Repository",
      "Repository": "CRAN",
      "Hash": "9fe98599ca456d6552421db0d6772d8f",
      "Requirements": [
        "bit"
      ]
    },
    "bitops": {
      "Package": "bitops",
      "Version": "1.0-7",
      "Source": "Repository",
      "Repository": "CRAN",
      "Hash": "b7d8d8ee39869c18d8846a184dd8a1af",
      "Requirements": []
    },
    "boot": {
      "Package": "boot",
      "Version": "1.3-28.1",
      "Source": "Repository",
      "Repository": "CRAN",
      "Hash": "9a052fbcbe97a98ceb18dbfd30ebd96e",
      "Requirements": []
    },
    "brio": {
      "Package": "brio",
      "Version": "1.1.3",
      "Source": "Repository",
      "Repository": "CRAN",
      "Hash": "976cf154dfb043c012d87cddd8bca363",
      "Requirements": []
    },
    "broom": {
      "Package": "broom",
      "Version": "1.0.5",
      "Source": "Repository",
      "Repository": "CRAN",
      "Hash": "fd25391c3c4f6ecf0fa95f1e6d15378c",
      "Requirements": [
        "backports",
        "dplyr",
        "ellipsis",
        "generics",
        "glue",
        "lifecycle",
        "purrr",
        "rlang",
        "stringr",
        "tibble",
        "tidyr"
      ]
    },
    "broom.helpers": {
      "Package": "broom.helpers",
      "Version": "1.13.0",
      "Source": "Repository",
      "Repository": "CRAN",
      "Hash": "2e94ff50e1846787f4e3e829f50a6336",
      "Requirements": [
        "broom",
        "cli",
        "dplyr",
        "labelled",
        "lifecycle",
        "purrr",
        "rlang",
        "stringr",
        "tibble",
        "tidyr"
      ]
    },
    "bslib": {
      "Package": "bslib",
      "Version": "0.4.2",
      "Source": "Repository",
      "Repository": "CRAN",
      "Hash": "a7fbf03946ad741129dc81098722fca1",
      "Requirements": [
        "base64enc",
        "cachem",
        "htmltools",
        "jquerylib",
        "jsonlite",
        "memoise",
        "mime",
        "rlang",
        "sass"
      ]
    },
    "caTools": {
      "Package": "caTools",
      "Version": "1.18.2",
      "Source": "Repository",
      "Repository": "CRAN",
      "Hash": "34d90fa5845004236b9eacafc51d07b2",
      "Requirements": [
        "bitops"
      ]
    },
    "cachem": {
      "Package": "cachem",
      "Version": "1.0.6",
      "Source": "Repository",
      "Repository": "CRAN",
      "Hash": "648c5b3d71e6a37e3043617489a0a0e9",
      "Requirements": [
        "fastmap",
        "rlang"
      ]
    },
    "callr": {
      "Package": "callr",
      "Version": "3.7.3",
      "Source": "Repository",
      "Repository": "CRAN",
      "Hash": "9b2191ede20fa29828139b9900922e51",
      "Requirements": [
        "R6",
        "processx"
      ]
    },
    "car": {
      "Package": "car",
      "Version": "3.1-2",
      "Source": "Repository",
      "Repository": "CRAN",
      "Hash": "839b351f31d56e0147439eb22c00a66a",
      "Requirements": [
        "MASS",
        "abind",
        "carData",
        "lme4",
        "mgcv",
        "nlme",
        "nnet",
        "pbkrtest",
        "quantreg",
        "scales"
      ]
    },
    "carData": {
      "Package": "carData",
      "Version": "3.0-5",
      "Source": "Repository",
      "Repository": "CRAN",
      "Hash": "ac6cdb8552c61bd36b0e54d07cf2aab7",
      "Requirements": []
    },
    "caret": {
      "Package": "caret",
      "Version": "6.0-94",
      "Source": "Repository",
      "Repository": "CRAN",
      "Hash": "528692344d5a174552e3bf7acdfbaebd",
      "Requirements": [
        "ModelMetrics",
        "e1071",
        "foreach",
        "ggplot2",
        "lattice",
        "nlme",
        "pROC",
        "plyr",
        "recipes",
        "reshape2",
        "withr"
      ]
    },
    "cellranger": {
      "Package": "cellranger",
      "Version": "1.1.0",
      "Source": "Repository",
      "Repository": "CRAN",
      "Hash": "f61dbaec772ccd2e17705c1e872e9e7c",
      "Requirements": [
        "rematch",
        "tibble"
      ]
    },
    "checkmate": {
      "Package": "checkmate",
      "Version": "2.2.0",
      "Source": "Repository",
      "Repository": "CRAN",
      "Hash": "ca9c113196136f4a9ca9ce6079c2c99e",
      "Requirements": [
        "backports"
      ]
    },
    "circlize": {
      "Package": "circlize",
      "Version": "0.4.15",
      "Source": "Repository",
      "Repository": "CRAN",
      "Hash": "2bb47a2fe6ab009b1dcc5566d8c3a988",
      "Requirements": [
        "GlobalOptions",
        "colorspace",
        "shape"
      ]
    },
    "class": {
      "Package": "class",
      "Version": "7.3-20",
      "Source": "Repository",
      "Repository": "CRAN",
      "Hash": "da09d82223e669d270e47ed24ac8686e",
      "Requirements": [
        "MASS"
      ]
    },
    "cli": {
      "Package": "cli",
      "Version": "3.6.1",
      "Source": "Repository",
      "Repository": "CRAN",
      "Hash": "89e6d8219950eac806ae0c489052048a",
      "Requirements": []
    },
    "clipr": {
      "Package": "clipr",
      "Version": "0.8.0",
      "Source": "Repository",
      "Repository": "CRAN",
      "Hash": "3f038e5ac7f41d4ac41ce658c85e3042",
      "Requirements": []
    },
    "clock": {
      "Package": "clock",
      "Version": "0.7.0",
      "Source": "Repository",
      "Repository": "CRAN",
      "Hash": "3d8a84cdf9f6f8564531c49b70f3833d",
      "Requirements": [
        "cli",
        "cpp11",
        "lifecycle",
        "rlang",
        "tzdb",
        "vctrs"
      ]
    },
    "cluster": {
      "Package": "cluster",
      "Version": "2.1.6",
      "Source": "Repository",
      "Repository": "CRAN",
      "Hash": "0aaa05204035dc43ea0004b9c76611dd",
      "Requirements": []
    },
    "cmprsk": {
      "Package": "cmprsk",
      "Version": "2.2-11",
      "Source": "Repository",
      "Repository": "CRAN",
      "Hash": "677e2fde792ef6737926f92b9cb804e6",
      "Requirements": [
        "survival"
      ]
    },
    "codetools": {
      "Package": "codetools",
      "Version": "0.2-19",
      "Source": "Repository",
      "Repository": "CRAN",
      "Hash": "c089a619a7fae175d149d89164f8c7d8",
      "Requirements": []
    },
    "colorspace": {
      "Package": "colorspace",
      "Version": "2.1-0",
      "Source": "Repository",
      "Repository": "CRAN",
      "Hash": "f20c47fd52fae58b4e377c37bb8c335b",
      "Requirements": []
    },
    "commonmark": {
      "Package": "commonmark",
      "Version": "1.9.0",
      "Source": "Repository",
      "Repository": "CRAN",
      "Hash": "d691c61bff84bd63c383874d2d0c3307",
      "Requirements": []
    },
    "confintr": {
      "Package": "confintr",
      "Version": "1.0.2",
      "Source": "Repository",
      "Repository": "CRAN",
      "Hash": "f3e7567eabebba308f9c825a2bf249cf",
      "Requirements": [
        "boot"
      ]
    },
    "corrplot": {
      "Package": "corrplot",
      "Version": "0.92",
      "Source": "Repository",
      "Repository": "CRAN",
      "Hash": "fcf11a91936fd5047b2ee9bc00595e36",
      "Requirements": []
    },
    "cowplot": {
      "Package": "cowplot",
      "Version": "1.1.1",
      "Source": "Repository",
      "Repository": "CRAN",
      "Hash": "b418e8423699d11c7f2087c2bfd07da2",
      "Requirements": [
        "ggplot2",
        "gtable",
        "rlang",
        "scales"
      ]
    },
    "cpp11": {
      "Package": "cpp11",
      "Version": "0.4.4",
      "Source": "Repository",
      "Repository": "CRAN",
      "Hash": "3f7d8664d7324406cd10cd650ad85e5f",
      "Requirements": []
    },
    "crayon": {
      "Package": "crayon",
      "Version": "1.5.2",
      "Source": "Repository",
      "Repository": "CRAN",
      "Hash": "e8a1e41acf02548751f45c718d55aa6a",
      "Requirements": []
    },
    "crosstable": {
      "Package": "crosstable",
      "Version": "0.8.1",
      "Source": "Repository",
      "Repository": "CRAN",
      "Hash": "100684f3c973682053eb18f2bb2e2402",
      "Requirements": [
        "checkmate",
        "cli",
        "dplyr",
        "flextable",
        "forcats",
        "glue",
        "lifecycle",
        "officer",
        "purrr",
        "rlang",
        "stringr",
        "tibble",
        "tidyr"
      ]
    },
    "crosstalk": {
      "Package": "crosstalk",
      "Version": "1.2.0",
      "Source": "Repository",
      "Repository": "CRAN",
      "Hash": "6aa54f69598c32177e920eb3402e8293",
      "Requirements": [
        "R6",
        "htmltools",
        "jsonlite",
        "lazyeval"
      ]
    },
    "crul": {
      "Package": "crul",
      "Version": "1.4.0",
      "Source": "Repository",
      "Repository": "CRAN",
      "Hash": "1eb00a531331c91d970f3af74b75321f",
      "Requirements": [
        "R6",
        "curl",
        "httpcode",
        "jsonlite",
        "mime",
        "urltools"
      ]
    },
    "curl": {
      "Package": "curl",
      "Version": "5.0.1",
      "Source": "Repository",
      "Repository": "CRAN",
      "Hash": "2118af9cb164c8d2dddc7b89eaf732d9",
      "Requirements": []
    },
    "cvAUC": {
      "Package": "cvAUC",
      "Version": "1.1.4",
      "Source": "Repository",
      "Repository": "CRAN",
      "Hash": "07bca048cef2774d3bc39b8b7f507cff",
      "Requirements": [
        "ROCR",
        "data.table"
      ]
    },
    "data.table": {
      "Package": "data.table",
      "Version": "1.14.8",
      "Source": "Repository",
      "Repository": "CRAN",
      "Hash": "b4c06e554f33344e044ccd7fdca750a9",
      "Requirements": []
    },
    "deldir": {
      "Package": "deldir",
      "Version": "1.0-9",
      "Source": "Repository",
      "Repository": "CRAN",
      "Hash": "81dc74aa2dbe87672a8f73934fcf2dae",
      "Requirements": []
    },
    "dendextend": {
      "Package": "dendextend",
      "Version": "1.17.1",
      "Source": "Repository",
      "Repository": "CRAN",
      "Hash": "043fafb791081fc553f29021bd0a9a01",
      "Requirements": [
        "ggplot2",
        "magrittr",
        "viridis"
      ]
    },
    "desc": {
      "Package": "desc",
      "Version": "1.4.2",
      "Source": "Repository",
      "Repository": "CRAN",
      "Hash": "6b9602c7ebbe87101a9c8edb6e8b6d21",
      "Requirements": [
        "R6",
        "cli",
        "rprojroot"
      ]
    },
    "diagram": {
      "Package": "diagram",
      "Version": "1.6.5",
      "Source": "Repository",
      "Repository": "CRAN",
      "Hash": "c7f527c59edc72c4bce63519b8d38752",
      "Requirements": [
        "shape"
      ]
    },
    "diffobj": {
      "Package": "diffobj",
      "Version": "0.3.5",
      "Source": "Repository",
      "Repository": "CRAN",
      "Hash": "bcaa8b95f8d7d01a5dedfd959ce88ab8",
      "Requirements": [
        "crayon"
      ]
    },
    "digest": {
      "Package": "digest",
      "Version": "0.6.32",
      "Source": "Repository",
      "Repository": "CRAN",
      "Hash": "011ce1464a4716c488f4fc649c3d4d50",
      "Requirements": []
    },
    "dplyr": {
      "Package": "dplyr",
      "Version": "1.1.2",
      "Source": "Repository",
      "Repository": "CRAN",
      "Hash": "dea6970ff715ca541c387de363ff405e",
      "Requirements": [
        "R6",
        "cli",
        "generics",
        "glue",
        "lifecycle",
        "magrittr",
        "pillar",
        "rlang",
        "tibble",
        "tidyselect",
        "vctrs"
      ]
    },
    "e1071": {
      "Package": "e1071",
      "Version": "1.7-13",
      "Source": "Repository",
      "Repository": "CRAN",
      "Hash": "1046cb48d06cb40c2900d8878f03a0fe",
      "Requirements": [
        "class",
        "proxy"
      ]
    },
    "ellipse": {
      "Package": "ellipse",
      "Version": "0.5.0",
      "Source": "Repository",
      "Repository": "CRAN",
      "Hash": "4aa52573ccedf7dc635a0eb471944a36",
      "Requirements": []
    },
    "ellipsis": {
      "Package": "ellipsis",
      "Version": "0.3.2",
      "Source": "Repository",
      "Repository": "CRAN",
      "Hash": "bb0eec2fe32e88d9e2836c2f73ea2077",
      "Requirements": [
        "rlang"
      ]
    },
    "emmeans": {
      "Package": "emmeans",
      "Version": "1.8.9",
      "Source": "Repository",
      "Repository": "CRAN",
      "Hash": "6b4662535108aae877533198d72a2318",
      "Requirements": [
        "estimability",
        "mvtnorm",
        "numDeriv"
      ]
    },
    "estimability": {
      "Package": "estimability",
      "Version": "1.4.1",
      "Source": "Repository",
      "Repository": "CRAN",
      "Hash": "1a78288c1188772070240b89ffe33579",
      "Requirements": []
    },
    "evaluate": {
      "Package": "evaluate",
      "Version": "0.21",
      "Source": "Repository",
      "Repository": "CRAN",
      "Hash": "d59f3b464e8da1aef82dc04b588b8dfb",
      "Requirements": []
    },
    "exactRankTests": {
      "Package": "exactRankTests",
      "Version": "0.8-35",
      "Source": "Repository",
      "Repository": "CRAN",
      "Hash": "790c46974d99ff51442f4d134b2d70eb",
      "Requirements": []
    },
    "factoextra": {
      "Package": "factoextra",
      "Version": "1.0.7",
      "Source": "Repository",
      "Repository": "CRAN",
      "Hash": "e95f1aed34b3f0a15a0c308175ee4c80",
      "Requirements": [
        "FactoMineR",
        "abind",
        "cluster",
        "dendextend",
        "ggplot2",
        "ggpubr",
        "ggrepel",
        "reshape2",
        "tidyr"
      ]
    },
    "fansi": {
      "Package": "fansi",
      "Version": "1.0.4",
      "Source": "Repository",
      "Repository": "CRAN",
      "Hash": "1d9e7ad3c8312a192dea7d3db0274fde",
      "Requirements": []
    },
    "farver": {
      "Package": "farver",
      "Version": "2.1.1",
      "Source": "Repository",
      "Repository": "CRAN",
      "Hash": "8106d78941f34855c440ddb946b8f7a5",
      "Requirements": []
    },
    "fastmap": {
      "Package": "fastmap",
      "Version": "1.1.1",
      "Source": "Repository",
      "Repository": "CRAN",
      "Hash": "f7736a18de97dea803bde0a2daaafb27",
      "Requirements": []
    },
    "flashClust": {
      "Package": "flashClust",
      "Version": "1.01-2",
      "Source": "Repository",
      "Repository": "CRAN",
      "Hash": "09fb526c49460c4933bc077db6eba924",
      "Requirements": []
    },
    "flextable": {
      "Package": "flextable",
      "Version": "0.9.4",
      "Source": "Repository",
      "Repository": "CRAN",
      "Hash": "db48820af2b3e5afa64726cf5615da27",
      "Requirements": [
        "data.table",
        "gdtools",
        "htmltools",
        "knitr",
        "officer",
        "ragg",
        "rlang",
        "rmarkdown",
        "uuid",
        "xml2"
      ]
    },
    "fontBitstreamVera": {
      "Package": "fontBitstreamVera",
      "Version": "0.1.1",
      "Source": "Repository",
      "Repository": "CRAN",
      "Hash": "f6068021eff4aba735a9b2353516636c",
      "Requirements": []
    },
    "fontLiberation": {
      "Package": "fontLiberation",
      "Version": "0.1.0",
      "Source": "Repository",
      "Repository": "CRAN",
      "Hash": "f918c5e723f86f409912104d5b7a71d6",
      "Requirements": []
    },
    "fontawesome": {
      "Package": "fontawesome",
      "Version": "0.5.0",
      "Source": "Repository",
      "Repository": "CRAN",
      "Hash": "e80750aec5717dedc019ad7ee40e4a7c",
      "Requirements": [
        "htmltools",
        "rlang"
      ]
    },
    "fontquiver": {
      "Package": "fontquiver",
      "Version": "0.2.1",
      "Source": "Repository",
      "Repository": "CRAN",
      "Hash": "fc0f4226379e451057d55419fd31761e",
      "Requirements": [
        "fontBitstreamVera",
        "fontLiberation"
      ]
    },
    "forcats": {
      "Package": "forcats",
      "Version": "1.0.0",
      "Source": "Repository",
      "Repository": "CRAN",
      "Hash": "1a0a9a3d5083d0d573c4214576f1e690",
      "Requirements": [
        "cli",
        "glue",
        "lifecycle",
        "magrittr",
        "rlang",
        "tibble"
      ]
    },
    "foreach": {
      "Package": "foreach",
      "Version": "1.5.2",
      "Source": "Repository",
      "Repository": "CRAN",
      "Hash": "618609b42c9406731ead03adf5379850",
      "Requirements": [
        "codetools",
        "iterators"
      ]
    },
    "foreign": {
      "Package": "foreign",
      "Version": "0.8-84",
      "Source": "Repository",
      "Repository": "CRAN",
      "Hash": "467ec0ca895d4e61a22cfbac9bccddf8",
      "Requirements": []
    },
    "forestploter": {
      "Package": "forestploter",
      "Version": "1.1.0",
      "Source": "Repository",
      "Repository": "CRAN",
      "Hash": "37225ef7aa4aefbe84deac355efde286",
      "Requirements": [
        "gridExtra",
        "gtable"
      ]
    },
    "fs": {
      "Package": "fs",
      "Version": "1.6.2",
      "Source": "Repository",
      "Repository": "CRAN",
      "Hash": "94af08e0aa9675a16fadbb3aaaa90d2a",
      "Requirements": []
    },
    "future": {
      "Package": "future",
      "Version": "1.33.0",
      "Source": "Repository",
      "Repository": "CRAN",
      "Hash": "8e92c7bc53e91b9bb1faf9a6ef0e8514",
      "Requirements": [
        "digest",
        "globals",
        "listenv",
        "parallelly"
      ]
    },
    "future.apply": {
      "Package": "future.apply",
      "Version": "1.11.0",
      "Source": "Repository",
      "Repository": "CRAN",
      "Hash": "ba4be138fe47eac3e16a6deaa4da106e",
      "Requirements": [
        "future",
        "globals"
      ]
    },
    "gam": {
      "Package": "gam",
      "Version": "1.22-2",
      "Source": "Repository",
      "Repository": "CRAN",
      "Hash": "fed7831c88d8eb0fad64437c6d8febaf",
      "Requirements": [
        "foreach"
      ]
    },
    "gdtools": {
      "Package": "gdtools",
      "Version": "0.3.4",
      "Source": "Repository",
      "Repository": "CRAN",
      "Hash": "dcbec937764c19774f6f719e6bf45c69",
      "Requirements": [
        "Rcpp",
        "curl",
        "fontquiver",
        "gfonts",
        "htmltools",
        "systemfonts"
      ]
    },
    "generics": {
      "Package": "generics",
      "Version": "0.1.3",
      "Source": "Repository",
      "Repository": "CRAN",
      "Hash": "15e9634c0fcd294799e9b2e929ed1b86",
      "Requirements": []
    },
    "gfonts": {
      "Package": "gfonts",
      "Version": "0.2.0",
      "Source": "Repository",
      "Repository": "CRAN",
      "Hash": "a535d76cf92645364997a8751396d63b",
      "Requirements": [
        "crayon",
        "crul",
        "glue",
        "htmltools",
        "jsonlite",
        "shiny"
      ]
    },
    "ggforce": {
      "Package": "ggforce",
      "Version": "0.4.1",
      "Source": "Repository",
      "Repository": "CRAN",
      "Hash": "a06503f54e227f79b45a72df2946a2d2",
      "Requirements": [
        "MASS",
        "Rcpp",
        "RcppEigen",
        "cli",
        "ggplot2",
        "gtable",
        "lifecycle",
        "polyclip",
        "rlang",
        "scales",
        "systemfonts",
        "tidyselect",
        "tweenr",
        "vctrs",
        "withr"
      ]
    },
    "ggfortify": {
      "Package": "ggfortify",
      "Version": "0.4.16",
      "Source": "Repository",
      "Repository": "CRAN",
      "Hash": "ae0e011aa23b95682e2872fd7a7e5682",
      "Requirements": [
        "dplyr",
        "ggplot2",
        "gridExtra",
        "scales",
        "stringr",
        "tibble",
        "tidyr"
      ]
    },
    "ggh4x": {
      "Package": "ggh4x",
      "Version": "0.2.4",
      "Source": "Repository",
      "Repository": "CRAN",
      "Hash": "31191cd4554699b1a22f3114e6344c9e",
      "Requirements": [
        "cli",
        "ggplot2",
        "gtable",
        "lifecycle",
        "rlang",
        "scales",
        "vctrs"
      ]
    },
    "gghighlight": {
      "Package": "gghighlight",
      "Version": "0.4.1",
      "Source": "Repository",
      "Repository": "CRAN",
      "Hash": "a8f51a6b707d802a73bcb8920e368a06",
      "Requirements": [
        "dplyr",
        "ggplot2",
        "ggrepel",
        "lifecycle",
        "purrr",
        "rlang",
        "tibble"
      ]
    },
    "ggplot2": {
      "Package": "ggplot2",
      "Version": "3.4.2.9000",
      "Source": "GitHub",
      "RemoteType": "github",
      "RemoteHost": "api.github.com",
      "RemoteRepo": "ggplot2",
      "RemoteUsername": "tidyverse",
      "RemoteRef": "HEAD",
      "RemoteSha": "2a7ca74e297cdc23c56ce34fef193d5a6b488292",
      "Hash": "28192c154835fd39c1f5983942a7c5f3",
      "Requirements": [
        "MASS",
        "cli",
        "glue",
        "gtable",
        "isoband",
        "lifecycle",
        "mgcv",
        "rlang",
        "scales",
        "tibble",
        "vctrs",
        "withr"
      ]
    },
    "ggpmisc": {
      "Package": "ggpmisc",
      "Version": "0.5.3",
      "Source": "Repository",
      "Repository": "CRAN",
      "Hash": "3c783f5f3f745e4631115b1f4aa64791",
      "Requirements": [
        "MASS",
        "confintr",
        "dplyr",
        "generics",
        "ggplot2",
        "ggpp",
        "lmodel2",
        "lubridate",
        "plyr",
        "polynom",
        "quantreg",
        "rlang",
        "scales",
        "splus2R",
        "tibble"
      ]
    },
    "ggpp": {
      "Package": "ggpp",
      "Version": "0.5.3",
      "Source": "Repository",
      "Repository": "CRAN",
      "Hash": "d34101e57cd0a258821736c7d62483fd",
      "Requirements": [
        "MASS",
        "dplyr",
        "ggplot2",
        "glue",
        "gridExtra",
        "lubridate",
        "magrittr",
        "polynom",
        "rlang",
        "scales",
        "stringr",
        "tibble",
        "xts",
        "zoo"
      ]
    },
    "ggpubr": {
      "Package": "ggpubr",
      "Version": "0.6.0",
      "Source": "Repository",
      "Repository": "CRAN",
      "Hash": "c957612b8bb1ee9ab7b2450d26663e7e",
      "Requirements": [
        "cowplot",
        "dplyr",
        "ggplot2",
        "ggrepel",
        "ggsci",
        "ggsignif",
        "glue",
        "gridExtra",
        "magrittr",
        "polynom",
        "purrr",
        "rlang",
        "rstatix",
        "scales",
        "tibble",
        "tidyr"
      ]
    },
    "ggrepel": {
      "Package": "ggrepel",
      "Version": "0.9.3",
      "Source": "Repository",
      "Repository": "CRAN",
      "Hash": "92edfac53774706b4d6099f3ee6f6306",
      "Requirements": [
        "Rcpp",
        "ggplot2",
        "rlang",
        "scales",
        "withr"
      ]
    },
    "ggsci": {
      "Package": "ggsci",
      "Version": "3.0.0",
      "Source": "Repository",
      "Repository": "CRAN",
      "Hash": "93664e03010c3f4b570c890dda99ade5",
      "Requirements": [
        "ggplot2",
        "scales"
      ]
    },
    "ggsignif": {
      "Package": "ggsignif",
      "Version": "0.6.4",
      "Source": "Repository",
      "Repository": "CRAN",
      "Hash": "a57f0f5dbcfd0d77ad4ff33032f5dc79",
      "Requirements": [
        "ggplot2"
      ]
    },
    "ggsurvfit": {
      "Package": "ggsurvfit",
      "Version": "0.3.0",
      "Source": "Repository",
      "Repository": "CRAN",
      "Hash": "5cedf984527fa0132248c77f96d975e4",
      "Requirements": [
        "broom",
        "cli",
        "dplyr",
        "ggplot2",
        "glue",
        "gtable",
        "patchwork",
        "rlang",
        "survival",
        "tidyr"
      ]
    },
    "ggtext": {
      "Package": "ggtext",
      "Version": "0.1.2",
      "Source": "Repository",
      "Repository": "CRAN",
      "Hash": "c5ba8f5056487403a299b91984be86ca",
      "Requirements": [
        "ggplot2",
        "gridtext",
        "rlang",
        "scales"
      ]
    },
    "glmnet": {
      "Package": "glmnet",
      "Version": "4.1-7",
      "Source": "Repository",
      "Repository": "CRAN",
      "Hash": "06f12f72ce94e533751a041cef8b71bc",
      "Requirements": [
        "Matrix",
        "Rcpp",
        "RcppEigen",
        "foreach",
        "shape",
        "survival"
      ]
    },
    "globals": {
      "Package": "globals",
      "Version": "0.16.2",
      "Source": "Repository",
      "Repository": "CRAN",
      "Hash": "baa9585ab4ce47a9f4618e671778cc6f",
      "Requirements": [
        "codetools"
      ]
    },
    "glue": {
      "Package": "glue",
      "Version": "1.6.2",
      "Source": "Repository",
      "Repository": "CRAN",
      "Hash": "4f2596dfb05dac67b9dc558e5c6fba2e",
      "Requirements": []
    },
    "gower": {
      "Package": "gower",
      "Version": "1.0.1",
      "Source": "Repository",
      "Repository": "CRAN",
      "Hash": "7a0051eef852c301b5efe2f7913dd45f",
      "Requirements": []
    },
    "gplots": {
      "Package": "gplots",
      "Version": "3.1.3",
      "Source": "Repository",
      "Repository": "CRAN",
      "Hash": "75437dd4c43599f6e9418ea249495fda",
      "Requirements": [
        "KernSmooth",
        "caTools",
        "gtools"
      ]
    },
    "gridExtra": {
      "Package": "gridExtra",
      "Version": "2.3",
      "Source": "Repository",
      "Repository": "CRAN",
      "Hash": "7d7f283939f563670a697165b2cf5560",
      "Requirements": [
        "gtable"
      ]
    },
    "gridSVG": {
      "Package": "gridSVG",
      "Version": "1.7-5",
      "Source": "Repository",
      "Repository": "CRAN",
      "Hash": "8c39ab063022e83446dfce6c92e6b2d4",
      "Requirements": [
        "XML",
        "jsonlite"
      ]
    },
    "gridtext": {
      "Package": "gridtext",
      "Version": "0.1.5",
      "Source": "Repository",
      "Repository": "CRAN",
      "Hash": "05e4f5fffb1eecfeaac9ea0b7f255fef",
      "Requirements": [
        "Rcpp",
        "curl",
        "jpeg",
        "markdown",
        "png",
        "rlang",
        "stringr",
        "xml2"
      ]
    },
    "gt": {
      "Package": "gt",
      "Version": "0.9.0",
      "Source": "Repository",
      "Repository": "CRAN",
      "Hash": "d55233a737e43e44987724e57dfec302",
      "Requirements": [
        "base64enc",
        "bigD",
        "bitops",
        "cli",
        "commonmark",
        "dplyr",
        "fs",
        "glue",
        "htmltools",
        "htmlwidgets",
        "juicyjuice",
        "magrittr",
        "markdown",
        "reactable",
        "rlang",
        "sass",
        "scales",
        "tibble",
        "tidyselect",
        "xml2"
      ]
    },
    "gtable": {
      "Package": "gtable",
      "Version": "0.3.3",
      "Source": "Repository",
      "Repository": "CRAN",
      "Hash": "b44addadb528a0d227794121c00572a0",
      "Requirements": [
        "cli",
        "glue",
        "lifecycle",
        "rlang"
      ]
    },
    "gtools": {
      "Package": "gtools",
      "Version": "3.9.4",
      "Source": "Repository",
      "Repository": "CRAN",
      "Hash": "88bb96eaf7140cdf29e374ef74182220",
      "Requirements": []
    },
    "gtsummary": {
      "Package": "gtsummary",
      "Version": "1.7.2",
      "Source": "Repository",
      "Repository": "CRAN",
      "Hash": "08df7405a102e3f0bdf7a13a29e8c6ab",
      "Requirements": [
        "broom",
        "broom.helpers",
        "cli",
        "dplyr",
        "forcats",
        "glue",
        "gt",
        "knitr",
        "lifecycle",
        "purrr",
        "rlang",
        "stringr",
        "tibble",
        "tidyr",
        "vctrs"
      ]
    },
    "hardhat": {
      "Package": "hardhat",
      "Version": "1.3.0",
      "Source": "Repository",
      "Repository": "CRAN",
      "Hash": "b56b42c50bb7c76a683e8e61f415d828",
      "Requirements": [
        "cli",
        "glue",
        "rlang",
        "tibble",
        "vctrs"
      ]
    },
    "haven": {
      "Package": "haven",
      "Version": "2.5.1",
      "Source": "Repository",
      "Repository": "CRAN",
      "Hash": "5b45a553fca2217a07b6f9c843304c44",
      "Requirements": [
        "cli",
        "cpp11",
        "forcats",
        "hms",
        "lifecycle",
        "readr",
        "rlang",
        "tibble",
        "tidyselect",
        "vctrs"
      ]
    },
    "here": {
      "Package": "here",
      "Version": "1.0.1",
      "Source": "Repository",
      "Repository": "CRAN",
      "Hash": "24b224366f9c2e7534d2344d10d59211",
      "Requirements": [
        "rprojroot"
      ]
    },
    "highr": {
      "Package": "highr",
      "Version": "0.10",
      "Source": "Repository",
      "Repository": "CRAN",
      "Hash": "06230136b2d2b9ba5805e1963fa6e890",
      "Requirements": [
        "xfun"
      ]
    },
    "hms": {
      "Package": "hms",
      "Version": "1.1.3",
      "Source": "Repository",
      "Repository": "CRAN",
      "Hash": "b59377caa7ed00fa41808342002138f9",
      "Requirements": [
        "lifecycle",
        "pkgconfig",
        "rlang",
        "vctrs"
      ]
    },
    "htmlTable": {
      "Package": "htmlTable",
      "Version": "2.4.1",
      "Source": "Repository",
      "Repository": "CRAN",
      "Hash": "d5b485330dcfe241b50db157bf898e97",
      "Requirements": [
        "checkmate",
        "htmltools",
        "htmlwidgets",
        "knitr",
        "magrittr",
        "rstudioapi",
        "stringr"
      ]
    },
    "htmltools": {
      "Package": "htmltools",
      "Version": "0.5.5",
      "Source": "Repository",
      "Repository": "CRAN",
      "Hash": "ba0240784ad50a62165058a27459304a",
      "Requirements": [
        "base64enc",
        "digest",
        "ellipsis",
        "fastmap",
        "rlang"
      ]
    },
    "htmlwidgets": {
      "Package": "htmlwidgets",
      "Version": "1.6.1",
      "Source": "Repository",
      "Repository": "CRAN",
      "Hash": "b677ee5954471eaa974c0d099a343a1a",
      "Requirements": [
        "htmltools",
        "jsonlite",
        "knitr",
        "rmarkdown",
        "yaml"
      ]
    },
    "httpcode": {
      "Package": "httpcode",
      "Version": "0.3.0",
      "Source": "Repository",
      "Repository": "CRAN",
      "Hash": "13641a1c6d2cc98801b76764078e17ea",
      "Requirements": []
    },
    "httpuv": {
      "Package": "httpuv",
      "Version": "1.6.8",
      "Source": "Repository",
      "Repository": "CRAN",
      "Hash": "08e611aee165b27f8ff18770285fb535",
      "Requirements": [
        "R6",
        "Rcpp",
        "later",
        "promises"
      ]
    },
    "httr": {
      "Package": "httr",
      "Version": "1.4.6",
      "Source": "Repository",
      "Repository": "CRAN",
      "Hash": "7e5e3cbd2a7bc07880c94e22348fb661",
      "Requirements": [
        "R6",
        "curl",
        "jsonlite",
        "mime",
        "openssl"
      ]
    },
    "impute": {
      "Package": "impute",
      "Version": "1.70.0",
      "Source": "Bioconductor",
      "git_url": "https://git.bioconductor.org/packages/impute",
      "git_branch": "RELEASE_3_15",
      "git_last_commit": "970b2c2",
      "git_last_commit_date": "2022-04-26",
      "Hash": "e235956f3608e4aaf3fb262d117c0f00",
      "Requirements": []
    },
    "insight": {
      "Package": "insight",
      "Version": "0.19.3",
      "Source": "Repository",
      "Repository": "CRAN",
      "Hash": "e605299a4e3d10404ac7989b05c4a917",
      "Requirements": []
    },
    "ipred": {
      "Package": "ipred",
      "Version": "0.9-14",
      "Source": "Repository",
      "Repository": "CRAN",
      "Hash": "b25a108cbf4834be7c1b1f46ff30f888",
      "Requirements": [
        "MASS",
        "class",
        "nnet",
        "prodlim",
        "rpart",
        "survival"
      ]
    },
    "isoband": {
      "Package": "isoband",
      "Version": "0.2.7",
      "Source": "Repository",
      "Repository": "CRAN",
      "Hash": "0080607b4a1a7b28979aecef976d8bc2",
      "Requirements": []
    },
    "iterators": {
      "Package": "iterators",
      "Version": "1.0.14",
      "Source": "Repository",
      "Repository": "CRAN",
      "Hash": "8954069286b4b2b0d023d1b288dce978",
      "Requirements": []
    },
    "jpeg": {
      "Package": "jpeg",
      "Version": "0.1-10",
      "Source": "Repository",
      "Repository": "CRAN",
      "Hash": "031a0b683d001a7519202f0628fc0358",
      "Requirements": []
    },
    "jquerylib": {
      "Package": "jquerylib",
      "Version": "0.1.4",
      "Source": "Repository",
      "Repository": "CRAN",
      "Hash": "5aab57a3bd297eee1c1d862735972182",
      "Requirements": [
        "htmltools"
      ]
    },
    "jsonlite": {
      "Package": "jsonlite",
      "Version": "1.8.7",
      "Source": "Repository",
      "Repository": "CRAN",
      "Hash": "266a20443ca13c65688b2116d5220f76",
      "Requirements": []
    },
    "juicyjuice": {
      "Package": "juicyjuice",
      "Version": "0.1.0",
      "Source": "Repository",
      "Repository": "CRAN",
      "Hash": "3bcd11943da509341838da9399e18bce",
      "Requirements": [
        "V8"
      ]
    },
    "kableExtra": {
      "Package": "kableExtra",
      "Version": "1.3.4",
      "Source": "Repository",
      "Repository": "CRAN",
      "Hash": "49b625e6aabe4c5f091f5850aba8ff78",
      "Requirements": [
        "digest",
        "glue",
        "htmltools",
        "knitr",
        "magrittr",
        "rmarkdown",
        "rstudioapi",
        "rvest",
        "scales",
        "stringr",
        "svglite",
        "viridisLite",
        "webshot",
        "xml2"
      ]
    },
    "km.ci": {
      "Package": "km.ci",
      "Version": "0.5-6",
      "Source": "Repository",
      "Repository": "CRAN",
      "Hash": "41d857f78edf8f5db59608b6a42b6005",
      "Requirements": [
        "survival"
      ]
    },
    "knitr": {
      "Package": "knitr",
      "Version": "1.43",
      "Source": "Repository",
      "Repository": "CRAN",
      "Hash": "9775eb076713f627c07ce41d8199d8f6",
      "Requirements": [
        "evaluate",
        "highr",
        "xfun",
        "yaml"
      ]
    },
    "kyotil": {
      "Package": "kyotil",
      "Version": "2023.2-2",
      "Source": "Repository",
      "Repository": "CRAN",
      "Hash": "259a7d69274d2d16089683c70abf5f04",
      "Requirements": []
    },
    "labeling": {
      "Package": "labeling",
      "Version": "0.4.2",
      "Source": "Repository",
      "Repository": "CRAN",
      "Hash": "3d5108641f47470611a32d0bdf357a72",
      "Requirements": []
    },
    "labelled": {
      "Package": "labelled",
      "Version": "2.12.0",
      "Source": "Repository",
      "Repository": "CRAN",
      "Hash": "1ec27c624ece6c20431e9249bd232797",
      "Requirements": [
        "dplyr",
        "haven",
        "lifecycle",
        "rlang",
        "stringr",
        "tidyr",
        "vctrs"
      ]
    },
    "later": {
      "Package": "later",
      "Version": "1.3.0",
      "Source": "Repository",
      "Repository": "CRAN",
      "Hash": "7e7b457d7766bc47f2a5f21cc2984f8e",
      "Requirements": [
        "Rcpp",
        "rlang"
      ]
    },
    "lattice": {
      "Package": "lattice",
      "Version": "0.21-8",
      "Source": "Repository",
      "Repository": "CRAN",
      "Hash": "0b8a6d63c8770f02a8b5635f3c431e6b",
      "Requirements": []
    },
    "lava": {
      "Package": "lava",
      "Version": "1.7.2.1",
      "Source": "Repository",
      "Repository": "CRAN",
      "Hash": "bbc70840ea0f91f34dd9703efe4c96c3",
      "Requirements": [
        "SQUAREM",
        "future.apply",
        "numDeriv",
        "progressr",
        "survival"
      ]
    },
    "lazyeval": {
      "Package": "lazyeval",
      "Version": "0.2.2",
      "Source": "Repository",
      "Repository": "CRAN",
      "Hash": "d908914ae53b04d4c0c0fd72ecc35370",
      "Requirements": []
    },
    "leaps": {
      "Package": "leaps",
      "Version": "3.1",
      "Source": "Repository",
      "Repository": "CRAN",
      "Hash": "e7023edcf59fd695d92eb01a7f37f991",
      "Requirements": []
    },
    "lifecycle": {
      "Package": "lifecycle",
      "Version": "1.0.3",
      "Source": "Repository",
      "Repository": "CRAN",
      "Hash": "001cecbeac1cff9301bdc3775ee46a86",
      "Requirements": [
        "cli",
        "glue",
        "rlang"
      ]
    },
    "listenv": {
      "Package": "listenv",
      "Version": "0.9.0",
      "Source": "Repository",
      "Repository": "CRAN",
      "Hash": "4fbd3679ec8ee169ba28d4b1ea7d0e8f",
      "Requirements": []
    },
    "lme4": {
      "Package": "lme4",
      "Version": "1.1-34",
      "Source": "Repository",
      "Repository": "CRAN",
      "Hash": "73ed88b282d27d4cf3d89b744aa21217",
      "Requirements": [
        "MASS",
        "Matrix",
        "Rcpp",
        "RcppEigen",
        "boot",
        "lattice",
        "minqa",
        "nlme",
        "nloptr"
      ]
    },
    "lmodel2": {
      "Package": "lmodel2",
      "Version": "1.7-3",
      "Source": "Repository",
      "Repository": "CRAN",
      "Hash": "d6402cf7948749ef56bc8d9c8099bfbe",
      "Requirements": []
    },
    "lubridate": {
      "Package": "lubridate",
      "Version": "1.9.2",
      "Source": "Repository",
      "Repository": "CRAN",
      "Hash": "e25f18436e3efd42c7c590a1c4c15390",
      "Requirements": [
        "generics",
        "timechange"
      ]
    },
    "magrittr": {
      "Package": "magrittr",
      "Version": "2.0.3",
      "Source": "Repository",
      "Repository": "CRAN",
      "Hash": "7ce2733a9826b3aeb1775d56fd305472",
      "Requirements": []
    },
    "marginaleffects": {
      "Package": "marginaleffects",
      "Version": "0.13.0",
      "Source": "Repository",
      "Repository": "CRAN",
      "Hash": "76ff31be3ad5592c280062b18851a125",
      "Requirements": [
        "Rcpp",
        "RcppEigen",
        "checkmate",
        "data.table",
        "generics",
        "insight",
        "rlang"
      ]
    },
    "marginalizedRisk": {
      "Package": "marginalizedRisk",
      "Version": "2021.2-4",
      "Source": "Repository",
      "Repository": "CRAN",
      "Hash": "a936009f12f34a271ec8d0240777e514",
      "Requirements": []
    },
    "markdown": {
      "Package": "markdown",
      "Version": "1.7",
      "Source": "Repository",
      "Repository": "CRAN",
      "Hash": "0ffaea87c070a56d140ce00b0727b278",
      "Requirements": [
        "commonmark",
        "xfun"
      ]
    },
    "maxstat": {
      "Package": "maxstat",
      "Version": "0.7-25",
      "Source": "Repository",
      "Repository": "CRAN",
      "Hash": "c166f04bd2bbd830ab34b7329104c019",
      "Requirements": [
        "exactRankTests",
        "mvtnorm"
      ]
    },
    "memoise": {
      "Package": "memoise",
      "Version": "2.0.1",
      "Source": "Repository",
      "Repository": "CRAN",
      "Hash": "e2817ccf4a065c5d9d7f2cfbe7c1d78c",
      "Requirements": [
        "cachem",
        "rlang"
      ]
    },
    "mgcv": {
      "Package": "mgcv",
      "Version": "1.9-0",
      "Source": "Repository",
      "Repository": "CRAN",
      "Hash": "086028ca0460d0c368028d3bda58f31b",
      "Requirements": [
        "Matrix",
        "nlme"
      ]
    },
    "mime": {
      "Package": "mime",
      "Version": "0.12",
      "Source": "Repository",
      "Repository": "CRAN",
      "Hash": "18e9c28c1d3ca1560ce30658b22ce104",
      "Requirements": []
    },
    "minqa": {
      "Package": "minqa",
      "Version": "1.2.5",
      "Source": "Repository",
      "Repository": "CRAN",
      "Hash": "587ce77fd3c7bada7eadb2d18b62930d",
      "Requirements": [
        "Rcpp"
      ]
    },
    "mitools": {
      "Package": "mitools",
      "Version": "2.4",
      "Source": "Repository",
      "Repository": "CRAN",
      "Hash": "a4b659bd0528226724d55034f11ed7cb",
      "Requirements": [
        "DBI"
      ]
    },
    "mnormt": {
      "Package": "mnormt",
      "Version": "2.1.1",
      "Source": "Repository",
      "Repository": "CRAN",
      "Hash": "c83992ef63553d1e4b97162a4a753470",
      "Requirements": []
    },
    "modeldb": {
      "Package": "modeldb",
      "Version": "0.3.0",
      "Source": "Repository",
      "Repository": "CRAN",
      "Hash": "dc0c026f64b2641fa7f376602981af30",
      "Requirements": [
        "cli",
        "dplyr",
        "ggplot2",
        "progress",
        "purrr",
        "rlang",
        "tibble",
        "tidypredict"
      ]
    },
    "multcomp": {
      "Package": "multcomp",
      "Version": "1.4-25",
      "Source": "Repository",
      "Repository": "CRAN",
      "Hash": "2688bf2f8d54c19534ee7d8a876d9fc7",
      "Requirements": [
        "TH.data",
        "codetools",
        "mvtnorm",
        "sandwich",
        "survival"
      ]
    },
    "multcompView": {
      "Package": "multcompView",
      "Version": "0.1-9",
      "Source": "Repository",
      "Repository": "CRAN",
      "Hash": "a453bb54107d6ff5fb4280729e15a023",
      "Requirements": []
    },
    "munsell": {
      "Package": "munsell",
      "Version": "0.5.0",
      "Source": "Repository",
      "Repository": "CRAN",
      "Hash": "6dfe8bf774944bd5595785e3229d8771",
      "Requirements": [
        "colorspace"
      ]
    },
    "mvtnorm": {
      "Package": "mvtnorm",
      "Version": "1.2-2",
      "Source": "Repository",
      "Repository": "CRAN",
      "Hash": "ef6270cb713747aa8211620d6a47188d",
      "Requirements": []
    },
    "nlme": {
      "Package": "nlme",
      "Version": "3.1-162",
      "Source": "Repository",
      "Repository": "CRAN",
      "Hash": "0984ce8da8da9ead8643c5cbbb60f83e",
      "Requirements": [
        "lattice"
      ]
    },
    "nloptr": {
      "Package": "nloptr",
      "Version": "2.0.3",
      "Source": "Repository",
      "Repository": "CRAN",
      "Hash": "277c67a08f358f42b6a77826e4492f79",
      "Requirements": [
        "testthat"
      ]
    },
    "nnet": {
      "Package": "nnet",
      "Version": "7.3-19",
      "Source": "Repository",
      "Repository": "CRAN",
      "Hash": "2c797b46eea7fb58ede195bc0b1f1138",
      "Requirements": []
    },
    "nnls": {
      "Package": "nnls",
      "Version": "1.4",
      "Source": "Repository",
      "Repository": "CRAN",
      "Hash": "e451f3c2946bae5c3e5b8d63f09d186e",
      "Requirements": []
    },
    "numDeriv": {
      "Package": "numDeriv",
      "Version": "2016.8-1.1",
      "Source": "Repository",
      "Repository": "CRAN",
      "Hash": "df58958f293b166e4ab885ebcad90e02",
      "Requirements": []
    },
    "officedown": {
      "Package": "officedown",
      "Version": "0.3.1",
      "Source": "Repository",
      "Repository": "CRAN",
      "Hash": "a867f42af4f8d735acfa71a58612198e",
      "Requirements": [
        "knitr",
        "memoise",
        "officer",
        "rlang",
        "rmarkdown",
        "rvg",
        "uuid",
        "xml2",
        "yaml"
      ]
    },
    "officer": {
      "Package": "officer",
      "Version": "0.6.3",
      "Source": "Repository",
      "Repository": "CRAN",
      "Hash": "8bf043833d27228a38e0be2517230bcd",
      "Requirements": [
        "R6",
        "openssl",
        "ragg",
        "uuid",
        "xml2",
        "zip"
      ]
    },
    "openssl": {
      "Package": "openssl",
      "Version": "2.0.5",
      "Source": "Repository",
      "Repository": "CRAN",
      "Hash": "b04c27110bf367b4daa93f34f3d58e75",
      "Requirements": [
        "askpass"
      ]
    },
    "pROC": {
      "Package": "pROC",
      "Version": "1.18.2",
      "Source": "Repository",
      "Repository": "CRAN",
      "Hash": "13fac9c52e7084ec29c897007fef3b61",
      "Requirements": [
        "Rcpp",
        "plyr"
      ]
    },
    "pander": {
      "Package": "pander",
      "Version": "0.6.5",
      "Source": "Repository",
      "Repository": "CRAN",
      "Hash": "737924139a1e4fc96356ff377c754c35",
      "Requirements": [
        "Rcpp",
        "digest"
      ]
    },
    "parallelly": {
      "Package": "parallelly",
      "Version": "1.36.0",
      "Source": "Repository",
      "Repository": "CRAN",
      "Hash": "bca377e1c87ec89ebed77bba00635b2e",
      "Requirements": []
    },
    "patchwork": {
      "Package": "patchwork",
      "Version": "1.1.2",
      "Source": "Repository",
      "Repository": "CRAN",
      "Hash": "63b611e9d909a9ed057639d9c3b77152",
      "Requirements": [
        "ggplot2",
        "gtable"
      ]
    },
    "pbkrtest": {
      "Package": "pbkrtest",
      "Version": "0.5.2",
      "Source": "Repository",
      "Repository": "CRAN",
      "Hash": "3b5b99f4d3f067bb9c1d59317d071370",
      "Requirements": [
        "MASS",
        "Matrix",
        "broom",
        "dplyr",
        "lme4",
        "numDeriv"
      ]
    },
    "pillar": {
      "Package": "pillar",
      "Version": "1.9.0",
      "Source": "Repository",
      "Repository": "CRAN",
      "Hash": "15da5a8412f317beeee6175fbc76f4bb",
      "Requirements": [
        "cli",
        "fansi",
        "glue",
        "lifecycle",
        "rlang",
        "utf8",
        "vctrs"
      ]
    },
    "pkgconfig": {
      "Package": "pkgconfig",
      "Version": "2.0.3",
      "Source": "Repository",
      "Repository": "CRAN",
      "Hash": "01f28d4278f15c76cddbea05899c5d6f",
      "Requirements": []
    },
    "pkgload": {
      "Package": "pkgload",
      "Version": "1.3.2",
      "Source": "Repository",
      "Repository": "CRAN",
      "Hash": "6b0c222c5071efe0f3baf3dae9aa40e2",
      "Requirements": [
        "cli",
        "crayon",
        "desc",
        "fs",
        "glue",
        "rlang",
        "rprojroot",
        "withr"
      ]
    },
    "plotROC": {
      "Package": "plotROC",
      "Version": "2.3.0",
      "Source": "Repository",
      "Repository": "CRAN",
      "Hash": "8740e2108734e1a88d64985344577e51",
      "Requirements": [
        "ggplot2",
        "gridSVG",
        "plyr",
        "rlang",
        "shiny"
      ]
    },
    "plyr": {
      "Package": "plyr",
      "Version": "1.8.8",
      "Source": "Repository",
      "Repository": "CRAN",
      "Hash": "d744387aef9047b0b48be2933d78e862",
      "Requirements": [
        "Rcpp"
      ]
    },
    "png": {
      "Package": "png",
      "Version": "0.1-8",
      "Source": "Repository",
      "Repository": "CRAN",
      "Hash": "bd54ba8a0a5faded999a7aab6e46b374",
      "Requirements": []
    },
    "polspline": {
      "Package": "polspline",
      "Version": "1.1.23",
      "Source": "Repository",
      "Repository": "CRAN",
      "Hash": "1e9fd2e864cf71f22f91182f1155a0e5",
      "Requirements": []
    },
    "polyclip": {
      "Package": "polyclip",
      "Version": "1.10-4",
      "Source": "Repository",
      "Repository": "CRAN",
      "Hash": "66bbfa06f78108ee967220643596c91e",
      "Requirements": []
    },
    "polynom": {
      "Package": "polynom",
      "Version": "1.4-1",
      "Source": "Repository",
      "Repository": "CRAN",
      "Hash": "ceb5c2a59ba33d42d051285a3e8a5118",
      "Requirements": []
    },
    "praise": {
      "Package": "praise",
      "Version": "1.0.0",
      "Source": "Repository",
      "Repository": "CRAN",
      "Hash": "a555924add98c99d2f411e37e7d25e9f",
      "Requirements": []
    },
    "prettyunits": {
      "Package": "prettyunits",
      "Version": "1.1.1",
      "Source": "Repository",
      "Repository": "CRAN",
      "Hash": "95ef9167b75dde9d2ccc3c7528393e7e",
      "Requirements": []
    },
    "processx": {
      "Package": "processx",
      "Version": "3.8.2",
      "Source": "Repository",
      "Repository": "CRAN",
      "Hash": "3efbd8ac1be0296a46c55387aeace0f3",
      "Requirements": [
        "R6",
        "ps"
      ]
    },
    "prodlim": {
      "Package": "prodlim",
      "Version": "2023.08.28",
      "Source": "Repository",
      "Repository": "CRAN",
      "Hash": "c73e09a2039a0f75ac0a1e5454b39993",
      "Requirements": [
        "KernSmooth",
        "Rcpp",
        "data.table",
        "diagram",
        "lava",
        "survival"
      ]
    },
    "progress": {
      "Package": "progress",
      "Version": "1.2.2",
      "Source": "Repository",
      "Repository": "CRAN",
      "Hash": "14dc9f7a3c91ebb14ec5bb9208a07061",
      "Requirements": [
        "R6",
        "crayon",
        "hms",
        "prettyunits"
      ]
    },
    "progressr": {
      "Package": "progressr",
      "Version": "0.14.0",
      "Source": "Repository",
      "Repository": "CRAN",
      "Hash": "ac50c4ffa8f6a46580dd4d7813add3c4",
      "Requirements": [
        "digest"
      ]
    },
    "promises": {
      "Package": "promises",
      "Version": "1.2.0.1",
      "Source": "Repository",
      "Repository": "CRAN",
      "Hash": "4ab2c43adb4d4699cf3690acd378d75d",
      "Requirements": [
        "R6",
        "Rcpp",
        "later",
        "magrittr",
        "rlang"
      ]
    },
    "proxy": {
      "Package": "proxy",
      "Version": "0.4-27",
      "Source": "Repository",
      "Repository": "CRAN",
      "Hash": "e0ef355c12942cf7a6b91a6cfaea8b3e",
      "Requirements": []
    },
    "ps": {
      "Package": "ps",
      "Version": "1.7.5",
      "Source": "Repository",
      "Repository": "CRAN",
      "Hash": "709d852d33178db54b17c722e5b1e594",
      "Requirements": []
    },
    "purrr": {
      "Package": "purrr",
      "Version": "1.0.1",
      "Source": "Repository",
      "Repository": "CRAN",
      "Hash": "d71c815267c640f17ddbf7f16144b4bb",
      "Requirements": [
        "cli",
        "lifecycle",
        "magrittr",
        "rlang",
        "vctrs"
      ]
    },
    "quantreg": {
      "Package": "quantreg",
      "Version": "5.95",
      "Source": "Repository",
      "Repository": "CRAN",
      "Hash": "6cdf5a3dc958f55529b0401a8e5869e3",
      "Requirements": [
        "MASS",
        "Matrix",
        "MatrixModels",
        "SparseM",
        "survival"
      ]
    },
    "ragg": {
      "Package": "ragg",
      "Version": "1.2.6",
      "Source": "Repository",
      "Repository": "CRAN",
      "Hash": "6ba2fa8740abdc2cc148407836509901",
      "Requirements": [
        "systemfonts",
        "textshaping"
      ]
    },
    "ranger": {
      "Package": "ranger",
      "Version": "0.15.1",
      "Source": "Repository",
      "Repository": "CRAN",
      "Hash": "ec74161e5a464623b0cdfc435f9926ed",
      "Requirements": [
        "Matrix",
        "Rcpp",
        "RcppEigen"
      ]
    },
    "rappdirs": {
      "Package": "rappdirs",
      "Version": "0.3.3",
      "Source": "Repository",
      "Repository": "CRAN",
      "Hash": "5e3c5dc0b071b21fa128676560dbe94d",
      "Requirements": []
    },
    "reactR": {
      "Package": "reactR",
      "Version": "0.4.4",
      "Source": "Repository",
      "Repository": "CRAN",
      "Hash": "75389c8091eb14ee21c6bc87a88b3809",
      "Requirements": [
        "htmltools"
      ]
    },
    "reactable": {
      "Package": "reactable",
      "Version": "0.4.4",
      "Source": "Repository",
      "Repository": "CRAN",
      "Hash": "6069eb2a6597963eae0605c1875ff14c",
      "Requirements": [
        "digest",
        "htmltools",
        "htmlwidgets",
        "jsonlite",
        "reactR"
      ]
    },
    "readr": {
      "Package": "readr",
      "Version": "2.1.4",
      "Source": "Repository",
      "Repository": "CRAN",
      "Hash": "b5047343b3825f37ad9d3b5d89aa1078",
      "Requirements": [
        "R6",
        "cli",
        "clipr",
        "cpp11",
        "crayon",
        "hms",
        "lifecycle",
        "rlang",
        "tibble",
        "tzdb",
        "vroom"
      ]
    },
    "readxl": {
      "Package": "readxl",
      "Version": "1.4.2",
      "Source": "Repository",
      "Repository": "CRAN",
      "Hash": "2e6020b1399d95f947ed867045e9ca17",
      "Requirements": [
        "cellranger",
        "cpp11",
        "progress",
        "tibble"
      ]
    },
    "recipes": {
      "Package": "recipes",
      "Version": "1.0.8",
      "Source": "Repository",
      "Repository": "CRAN",
      "Hash": "d146b858006ebd52e1fe215ee774e3d5",
      "Requirements": [
        "Matrix",
        "cli",
        "clock",
        "dplyr",
        "ellipsis",
        "generics",
        "glue",
        "gower",
        "hardhat",
        "ipred",
        "lifecycle",
        "lubridate",
        "magrittr",
        "purrr",
        "rlang",
        "tibble",
        "tidyr",
        "tidyselect",
        "timeDate",
        "vctrs",
        "withr"
      ]
    },
    "rematch": {
      "Package": "rematch",
      "Version": "1.0.1",
      "Source": "Repository",
      "Repository": "CRAN",
      "Hash": "c66b930d20bb6d858cd18e1cebcfae5c",
      "Requirements": []
    },
    "rematch2": {
      "Package": "rematch2",
      "Version": "2.1.2",
      "Source": "Repository",
      "Repository": "CRAN",
      "Hash": "76c9e04c712a05848ae7a23d2f170a40",
      "Requirements": [
        "tibble"
      ]
    },
    "renv": {
      "Package": "renv",
      "Version": "0.16.0",
      "Source": "Repository",
      "Repository": "CRAN",
      "Hash": "c9e8442ab69bc21c9697ecf856c1e6c7",
      "Requirements": []
    },
    "reshape": {
      "Package": "reshape",
      "Version": "0.8.9",
      "Source": "Repository",
      "Repository": "CRAN",
      "Hash": "603d56041d7d4fa3ceb1864b3f6ee6b1",
      "Requirements": [
        "plyr"
      ]
    },
    "reshape2": {
      "Package": "reshape2",
      "Version": "1.4.4",
      "Source": "Repository",
      "Repository": "CRAN",
      "Hash": "bb5996d0bd962d214a11140d77589917",
      "Requirements": [
        "Rcpp",
        "plyr",
        "stringr"
      ]
    },
    "rlang": {
      "Package": "rlang",
      "Version": "1.1.1",
      "Source": "Repository",
      "Repository": "CRAN",
      "Hash": "a85c767b55f0bf9b7ad16c6d7baee5bb",
      "Requirements": []
    },
    "rmarkdown": {
      "Package": "rmarkdown",
      "Version": "2.20",
      "Source": "Repository",
      "Repository": "CRAN",
      "Hash": "716fde5382293cc94a71f68c85b78d19",
      "Requirements": [
        "bslib",
        "evaluate",
        "htmltools",
        "jquerylib",
        "jsonlite",
        "knitr",
        "stringr",
        "tinytex",
        "xfun",
        "yaml"
      ]
    },
    "rms": {
      "Package": "rms",
      "Version": "6.7-0",
      "Source": "Repository",
      "Repository": "CRAN",
      "Hash": "1bfa782a212a25ddaf7715a6f4341b77",
      "Requirements": [
        "Hmisc",
        "MASS",
        "SparseM",
        "cluster",
        "colorspace",
        "digest",
        "ggplot2",
        "htmlTable",
        "htmltools",
        "knitr",
        "multcomp",
        "nlme",
        "polspline",
        "quantreg",
        "rpart",
        "survival"
      ]
    },
    "rpart": {
      "Package": "rpart",
      "Version": "4.1.19",
      "Source": "Repository",
      "Repository": "CRAN",
      "Hash": "b3c892a81783376cc2204af0f5805a80",
      "Requirements": []
    },
    "rprojroot": {
      "Package": "rprojroot",
      "Version": "2.0.3",
      "Source": "Repository",
      "Repository": "CRAN",
      "Hash": "1de7ab598047a87bba48434ba35d497d",
      "Requirements": []
    },
    "rstatix": {
      "Package": "rstatix",
      "Version": "0.7.2",
      "Source": "Repository",
      "Repository": "CRAN",
      "Hash": "5045fbb71b143878d8c51975d1d7d56d",
      "Requirements": [
        "broom",
        "car",
        "corrplot",
        "dplyr",
        "generics",
        "magrittr",
        "purrr",
        "rlang",
        "tibble",
        "tidyr",
        "tidyselect"
      ]
    },
    "rstudioapi": {
      "Package": "rstudioapi",
      "Version": "0.14",
      "Source": "Repository",
      "Repository": "CRAN",
      "Hash": "690bd2acc42a9166ce34845884459320",
      "Requirements": []
    },
    "rvest": {
      "Package": "rvest",
      "Version": "1.0.3",
      "Source": "Repository",
      "Repository": "CRAN",
      "Hash": "a4a5ac819a467808c60e36e92ddf195e",
      "Requirements": [
        "cli",
        "glue",
        "httr",
        "lifecycle",
        "magrittr",
        "rlang",
        "selectr",
        "tibble",
        "withr",
        "xml2"
      ]
    },
    "rvg": {
      "Package": "rvg",
      "Version": "0.3.3",
      "Source": "Repository",
      "Repository": "CRAN",
      "Hash": "8f7a79f622774ff95d60b74e486d99ba",
      "Requirements": [
        "Rcpp",
        "gdtools",
        "officer",
        "rlang",
        "xml2"
      ]
    },
    "sandwich": {
      "Package": "sandwich",
      "Version": "3.0-2",
      "Source": "Repository",
      "Repository": "CRAN",
      "Hash": "dd5af939b8690baa8ee0bca996e99924",
      "Requirements": [
        "zoo"
      ]
    },
    "sass": {
      "Package": "sass",
      "Version": "0.4.5",
      "Source": "Repository",
      "Repository": "CRAN",
      "Hash": "2bb4371a4c80115518261866eab6ab11",
      "Requirements": [
        "R6",
        "fs",
        "htmltools",
        "rappdirs",
        "rlang"
      ]
    },
    "scales": {
      "Package": "scales",
      "Version": "1.2.1",
      "Source": "Repository",
      "Repository": "CRAN",
      "Hash": "906cb23d2f1c5680b8ce439b44c6fa63",
      "Requirements": [
        "R6",
        "RColorBrewer",
        "farver",
        "labeling",
        "lifecycle",
        "munsell",
        "rlang",
        "viridisLite"
      ]
    },
    "scatterplot3d": {
      "Package": "scatterplot3d",
      "Version": "0.3-44",
      "Source": "Repository",
      "Repository": "CRAN",
      "Hash": "10ee4b91ec812690bd55d9bf51edccee",
      "Requirements": []
    },
    "selectr": {
      "Package": "selectr",
      "Version": "0.4-2",
      "Source": "Repository",
      "Repository": "CRAN",
      "Hash": "3838071b66e0c566d55cc26bd6e27bf4",
      "Requirements": [
        "R6",
        "stringr"
      ]
    },
    "shape": {
      "Package": "shape",
      "Version": "1.4.6",
      "Source": "Repository",
      "Repository": "CRAN",
      "Hash": "9067f962730f58b14d8ae54ca885509f",
      "Requirements": []
    },
    "shiny": {
      "Package": "shiny",
      "Version": "1.7.4",
      "Source": "Repository",
      "Repository": "CRAN",
      "Hash": "c2eae3d8c670fa9dfa35a12066f4a1d5",
      "Requirements": [
        "R6",
        "bslib",
        "cachem",
        "commonmark",
        "crayon",
        "ellipsis",
        "fastmap",
        "fontawesome",
        "glue",
        "htmltools",
        "httpuv",
        "jsonlite",
        "later",
        "lifecycle",
        "mime",
        "promises",
        "rlang",
        "sourcetools",
        "withr",
        "xtable"
      ]
    },
    "sourcetools": {
      "Package": "sourcetools",
      "Version": "0.1.7",
      "Source": "Repository",
      "Repository": "CRAN",
      "Hash": "947e4e02a79effa5d512473e10f41797",
      "Requirements": []
    },
    "spatstat.data": {
      "Package": "spatstat.data",
      "Version": "3.0-1",
      "Source": "Repository",
      "Repository": "CRAN",
      "Hash": "8a96bb2ac0b8e9a92823e0850ae73610",
      "Requirements": [
        "Matrix",
        "spatstat.utils"
      ]
    },
    "spatstat.geom": {
      "Package": "spatstat.geom",
      "Version": "3.2-4",
      "Source": "Repository",
      "Repository": "CRAN",
      "Hash": "e32e25b255050f06f57be4a16d443228",
      "Requirements": [
        "deldir",
        "polyclip",
        "spatstat.data",
        "spatstat.utils"
      ]
    },
    "spatstat.utils": {
      "Package": "spatstat.utils",
      "Version": "3.0-3",
      "Source": "Repository",
      "Repository": "CRAN",
      "Hash": "8f9764a85e3ca99604625f7ab6012418",
      "Requirements": []
    },
    "splus2R": {
      "Package": "splus2R",
      "Version": "1.3-3",
      "Source": "Repository",
      "Repository": "CRAN",
      "Hash": "55cafdb25f64a02bcbbe0467e5611a76",
      "Requirements": []
    },
    "stringi": {
      "Package": "stringi",
      "Version": "1.7.12",
      "Source": "Repository",
      "Repository": "CRAN",
      "Hash": "ca8bd84263c77310739d2cf64d84d7c9",
      "Requirements": []
    },
    "stringr": {
      "Package": "stringr",
      "Version": "1.5.0",
      "Source": "Repository",
      "Repository": "CRAN",
      "Hash": "671a4d384ae9d32fc47a14e98bfa3dc8",
      "Requirements": [
        "cli",
        "glue",
        "lifecycle",
        "magrittr",
        "rlang",
        "stringi",
        "vctrs"
      ]
    },
    "survMisc": {
      "Package": "survMisc",
      "Version": "0.5.6",
      "Source": "Repository",
      "Repository": "CRAN",
      "Hash": "2367feed5d6f99ee1e380da3eac55ab6",
      "Requirements": [
        "KMsurv",
        "data.table",
        "ggplot2",
        "gridExtra",
        "km.ci",
        "knitr",
        "survival",
        "xtable",
        "zoo"
      ]
    },
    "survey": {
      "Package": "survey",
      "Version": "4.2-1",
      "Source": "Repository",
      "Repository": "CRAN",
      "Hash": "03195177db81a992f22361f8f54852f4",
      "Requirements": [
        "Matrix",
        "lattice",
        "minqa",
        "mitools",
        "numDeriv",
        "survival"
      ]
    },
    "survival": {
      "Package": "survival",
      "Version": "3.5-7",
      "Source": "Repository",
      "Repository": "CRAN",
      "Hash": "b8e943d262c3da0b0febd3e04517c197",
      "Requirements": [
        "Matrix"
      ]
    },
    "survminer": {
      "Package": "survminer",
      "Version": "0.4.9",
      "Source": "Repository",
      "Repository": "CRAN",
      "Hash": "3f29f006a8eb499eff91d8b72325756e",
      "Requirements": [
        "broom",
        "dplyr",
        "ggplot2",
        "ggpubr",
        "ggtext",
        "gridExtra",
        "magrittr",
        "maxstat",
        "purrr",
        "rlang",
        "scales",
        "survMisc",
        "survival",
        "tibble",
        "tidyr"
      ]
    },
    "svglite": {
      "Package": "svglite",
      "Version": "2.1.1",
      "Source": "Repository",
      "Repository": "CRAN",
      "Hash": "29442899581643411facb66f4add846a",
      "Requirements": [
        "cpp11",
        "systemfonts"
      ]
    },
    "sys": {
      "Package": "sys",
      "Version": "3.4.1",
      "Source": "Repository",
      "Repository": "CRAN",
      "Hash": "34c16f1ef796057bfa06d3f4ff818a5d",
      "Requirements": []
    },
    "systemfonts": {
      "Package": "systemfonts",
      "Version": "1.0.4",
      "Source": "Repository",
      "Repository": "CRAN",
      "Hash": "90b28393209827327de889f49935140a",
      "Requirements": [
        "cpp11"
      ]
    },
    "table1": {
      "Package": "table1",
      "Version": "1.4.3",
      "Source": "Repository",
      "Repository": "CRAN",
      "Hash": "9fddc683a5738d9493d7c3619ea8fc96",
      "Requirements": [
        "Formula",
        "htmltools",
        "knitr",
        "yaml"
      ]
    },
    "testthat": {
      "Package": "testthat",
      "Version": "3.1.9",
      "Source": "Repository",
      "Repository": "CRAN",
      "Hash": "bcc48d6c50770b435c655954e45672c1",
      "Requirements": [
        "R6",
        "brio",
        "callr",
        "cli",
        "desc",
        "digest",
        "ellipsis",
        "evaluate",
        "jsonlite",
        "lifecycle",
        "magrittr",
        "pkgload",
        "praise",
        "processx",
        "ps",
        "rlang",
        "waldo",
        "withr"
      ]
    },
    "textshaping": {
      "Package": "textshaping",
      "Version": "0.3.7",
      "Source": "Repository",
      "Repository": "CRAN",
      "Hash": "997aac9ad649e0ef3b97f96cddd5622b",
      "Requirements": [
        "cpp11",
        "systemfonts"
      ]
    },
    "tibble": {
      "Package": "tibble",
      "Version": "3.2.1",
      "Source": "Repository",
      "Repository": "CRAN",
      "Hash": "a84e2cc86d07289b3b6f5069df7a004c",
      "Requirements": [
        "fansi",
        "lifecycle",
        "magrittr",
        "pillar",
        "pkgconfig",
        "rlang",
        "vctrs"
      ]
    },
    "tidycmprsk": {
      "Package": "tidycmprsk",
      "Version": "0.2.0",
      "Source": "Repository",
      "Repository": "CRAN",
      "Hash": "0287e08e40808a708156bd8a90ef06c0",
      "Requirements": [
        "broom",
        "cli",
        "cmprsk",
        "dplyr",
        "ggplot2",
        "gtsummary",
        "hardhat",
        "purrr",
        "rlang",
        "stringr",
        "survival",
        "tibble",
        "tidyr"
      ]
    },
    "tidypredict": {
      "Package": "tidypredict",
      "Version": "0.5",
      "Source": "Repository",
      "Repository": "CRAN",
      "Hash": "99d5ce8b74cfd04ba762f80de7d00f0b",
      "Requirements": [
        "dplyr",
        "generics",
        "knitr",
        "purrr",
        "rlang",
        "tibble",
        "tidyr"
      ]
    },
    "tidyr": {
      "Package": "tidyr",
      "Version": "1.3.0",
      "Source": "Repository",
      "Repository": "CRAN",
      "Hash": "e47debdc7ce599b070c8e78e8ac0cfcf",
      "Requirements": [
        "cli",
        "cpp11",
        "dplyr",
        "glue",
        "lifecycle",
        "magrittr",
        "purrr",
        "rlang",
        "stringr",
        "tibble",
        "tidyselect",
        "vctrs"
      ]
    },
    "tidyselect": {
      "Package": "tidyselect",
      "Version": "1.2.0",
      "Source": "Repository",
      "Repository": "CRAN",
      "Hash": "79540e5fcd9e0435af547d885f184fd5",
      "Requirements": [
        "cli",
        "glue",
        "lifecycle",
        "rlang",
        "vctrs",
        "withr"
      ]
    },
    "timeDate": {
      "Package": "timeDate",
      "Version": "4022.108",
      "Source": "Repository",
      "Repository": "CRAN",
      "Hash": "3f7918d2b36c17ffe07cddba6458453e",
      "Requirements": []
    },
    "timechange": {
      "Package": "timechange",
      "Version": "0.2.0",
      "Source": "Repository",
      "Repository": "CRAN",
      "Hash": "8548b44f79a35ba1791308b61e6012d7",
      "Requirements": [
        "cpp11"
      ]
    },
    "tinytex": {
      "Package": "tinytex",
      "Version": "0.43",
      "Source": "Repository",
      "Repository": "CRAN",
      "Hash": "facc02f3d63ed7dd765513c004c394ce",
      "Requirements": [
        "xfun"
      ]
    },
    "tmle": {
      "Package": "tmle",
      "Version": "1.5.0.2",
      "Source": "Repository",
      "Repository": "CRAN",
      "Hash": "bb11136a645f59c14bcf345fd41b2d47",
      "Requirements": [
        "SuperLearner",
        "glmnet"
      ]
    },
    "triebeard": {
      "Package": "triebeard",
      "Version": "0.4.1",
      "Source": "Repository",
      "Repository": "CRAN",
      "Hash": "642507a148b0dd9b5620177e0a044413",
      "Requirements": [
        "Rcpp"
      ]
    },
    "tweenr": {
      "Package": "tweenr",
      "Version": "2.0.2",
      "Source": "Repository",
      "Repository": "CRAN",
      "Hash": "c16efcef4c72d3bff5e65031f3f1f841",
      "Requirements": [
        "cpp11",
        "farver",
        "magrittr",
        "rlang",
        "vctrs"
      ]
    },
    "tzdb": {
      "Package": "tzdb",
      "Version": "0.4.0",
      "Source": "Repository",
      "Repository": "CRAN",
      "Hash": "f561504ec2897f4d46f0c7657e488ae1",
      "Requirements": [
        "cpp11"
      ]
    },
    "urltools": {
      "Package": "urltools",
      "Version": "1.7.3",
      "Source": "Repository",
      "Repository": "CRAN",
      "Hash": "e86a704261a105f4703f653e05defa3e",
      "Requirements": [
        "Rcpp",
        "triebeard"
      ]
    },
    "utf8": {
      "Package": "utf8",
      "Version": "1.2.3",
      "Source": "Repository",
      "Repository": "CRAN",
      "Hash": "1fe17157424bb09c48a8b3b550c753bc",
      "Requirements": []
    },
    "uuid": {
      "Package": "uuid",
      "Version": "1.1-1",
      "Source": "Repository",
      "Repository": "CRAN",
      "Hash": "3d78edfb977a69fc7a0341bee25e163f",
      "Requirements": []
    },
    "vctrs": {
      "Package": "vctrs",
      "Version": "0.6.3",
      "Source": "Repository",
      "Repository": "CRAN",
      "Hash": "d0ef2856b83dc33ea6e255caf6229ee2",
      "Requirements": [
        "cli",
        "glue",
        "lifecycle",
        "rlang"
      ]
    },
    "vimp": {
      "Package": "vimp",
      "Version": "2.3.1",
      "Source": "Repository",
      "Repository": "CRAN",
      "Hash": "b6e562345d87770bdee12835c0ac3bb0",
      "Requirements": [
        "MASS",
        "ROCR",
        "SuperLearner",
        "boot",
        "data.table",
        "dplyr",
        "magrittr",
        "rlang",
        "tibble"
      ]
    },
    "viridis": {
      "Package": "viridis",
      "Version": "0.6.3",
      "Source": "Repository",
      "Repository": "CRAN",
      "Hash": "0d774f552202add033efc43a30293b3f",
      "Requirements": [
        "ggplot2",
        "gridExtra",
        "viridisLite"
      ]
    },
    "viridisLite": {
      "Package": "viridisLite",
      "Version": "0.4.2",
      "Source": "Repository",
      "Repository": "CRAN",
      "Hash": "c826c7c4241b6fc89ff55aaea3fa7491",
      "Requirements": []
    },
    "vroom": {
      "Package": "vroom",
      "Version": "1.6.3",
      "Source": "Repository",
      "Repository": "CRAN",
      "Hash": "8318e64ffb3a70e652494017ec455561",
      "Requirements": [
        "bit64",
        "cli",
        "cpp11",
        "crayon",
        "glue",
        "hms",
        "lifecycle",
        "progress",
        "rlang",
        "tibble",
        "tidyselect",
        "tzdb",
        "vctrs",
        "withr"
      ]
    },
    "wCorr": {
      "Package": "wCorr",
      "Version": "1.9.8",
      "Source": "Repository",
      "Repository": "CRAN",
      "Hash": "25b6ec4a3939ff975105fa2f8b12c411",
      "Requirements": [
        "Rcpp",
        "RcppArmadillo",
        "minqa",
        "mnormt"
      ]
    },
    "waldo": {
      "Package": "waldo",
      "Version": "0.5.1",
      "Source": "Repository",
      "Repository": "CRAN",
      "Hash": "2c993415154cdb94649d99ae138ff5e5",
      "Requirements": [
        "cli",
        "diffobj",
        "fansi",
        "glue",
        "rematch2",
        "rlang",
        "tibble"
      ]
    },
    "webshot": {
      "Package": "webshot",
      "Version": "0.5.4",
      "Source": "Repository",
      "Repository": "CRAN",
      "Hash": "cfd9342c76693ae53108a474aafa1641",
      "Requirements": [
        "callr",
        "jsonlite",
        "magrittr"
      ]
    },
    "withr": {
      "Package": "withr",
      "Version": "2.5.0",
      "Source": "Repository",
      "Repository": "CRAN",
      "Hash": "c0e49a9760983e81e55cdd9be92e7182",
      "Requirements": []
    },
    "xfun": {
      "Package": "xfun",
      "Version": "0.39",
      "Source": "Repository",
      "Repository": "CRAN",
      "Hash": "8f56e9acb54fb525e66464d57ab58bcb",
      "Requirements": []
    },
    "xgboost": {
      "Package": "xgboost",
      "Version": "1.7.5.1",
      "Source": "Repository",
      "Repository": "CRAN",
      "Hash": "6b8d09cf8ffc148162a4d57d01e61490",
      "Requirements": [
        "Matrix",
        "data.table",
        "jsonlite"
      ]
    },
    "xml2": {
      "Package": "xml2",
      "Version": "1.3.5",
      "Source": "Repository",
      "Repository": "CRAN",
      "Hash": "6c40e5cfcc6aefd88110666e18c31f40",
      "Requirements": []
    },
    "xtable": {
      "Package": "xtable",
      "Version": "1.8-4",
      "Source": "Repository",
      "Repository": "CRAN",
      "Hash": "b8acdf8af494d9ec19ccb2481a9b11c2",
      "Requirements": []
    },
    "xts": {
      "Package": "xts",
      "Version": "0.13.1",
      "Source": "Repository",
      "Repository": "CRAN",
      "Hash": "b8aa1235fd8b0ff10756150b792dc60f",
      "Requirements": [
        "zoo"
      ]
    },
    "yaml": {
      "Package": "yaml",
      "Version": "2.3.7",
      "Source": "Repository",
      "Repository": "CRAN",
      "Hash": "0d0056cc5383fbc240ccd0cb584bf436",
      "Requirements": []
    },
    "zip": {
      "Package": "zip",
      "Version": "2.3.0",
      "Source": "Repository",
      "Repository": "CRAN",
      "Hash": "d98c94dacb7e0efcf83b0a133a705504",
      "Requirements": []
    },
    "zoo": {
      "Package": "zoo",
      "Version": "1.8-12",
      "Source": "Repository",
      "Repository": "CRAN",
      "Hash": "5c715954112b45499fb1dadc6ee6ee3e",
      "Requirements": [
        "lattice"
      ]
    }
  }
}
